# Supplementary material for: Unbalanced Glutamine Partitioning between CD8T Cells and Cancer Cells Accompanied by Immune Cell Dysfunction in Hepatocellular Carcinoma
Source: Cells. 2022 Dec 4;11(23):3924. doi: 10.3390/cells11233924 (PMC9739589; doi:10.3390/cells11233924)
Supplement: Supplementary file 1 [file cells-11-03924-s001.zip]

Archive with 18 entries (18 files):
- Figure S1 Quality Control.pdf
- Figure S2 Single Cell Sequencing Supplementary File.pdf
- Figure S3 bidcluster_supply_merkergene_dimplot.pdf
- Figure S4 subcluster_supply_merkergene_dimplot.pdf
- Supplementary experimental detailed methods.pdf
- Table S1 TCGA meta.xlsx
- Table S10 Tumor volumes and weights in 4 groups after harvested..xlsx
- Table S11 Raw data of  tumor volumes..xlsx
- Table S12 primers used in study.xlsx
- Table S13 Antibodies used for flow cytometry.xlsx
- Table S2 molecular markers.xlsx
- Table S3 cox results.xlsx
- Table S4 patients grouping.xlsx
- Table S5 metadata of CD8.xlsx
- Table S6 degs of CD8T cells.xlsx
- Table S7 gsea_resulte.xlsx
- Table S8 Genes of each cluster.xlsx
- Table S9 enriched pathways.xlsx
