# Supplementary material for: Unbalanced Glutamine Partitioning between CD8T Cells and Cancer Cells Accompanied by Immune Cell Dysfunction in Hepatocellular Carcinoma
Source: Cells. 2022 Dec 4;11(23):3924. doi: 10.3390/cells11233924 (PMC9739589; doi:10.3390/cells11233924)
Supplement: Supplementary file 1 [file cells-11-03924-s001.zip › Table S1 TCGA meta.xlsx]

## Sheet: Table S1 TCGA meta
Table S1: Clinical parameters of patients in the TCGA-LIHC cohort
Samples	OS	OS.time	T	age	age_group	adjacent_inflammation	AFP	fibrosis	grade	vascular_invasion	residual_tumor	AFP_value	Hepatitis	Alcohol	Smoking	glutamine score	group	surv
TCGA.2Y.A9GS	1	724	T1-2	58	=>45	NO	<200	NA	G1-2	NA	R0	74	NO	YES	NO	2.0432	low	724
TCGA.2Y.A9GT	1	1624	T1-2	51	=>45	NO	<200	NA	G1-2	NO	R0	17	YES	YES	NO	2.16549	high	1624
TCGA.2Y.A9GU	0	1939	T1-2	55	=>45	NO	=>200	NA	G1-2	NA	R0	304	NO	NO	NO	2.07631	low	1939+
TCGA.2Y.A9GV	1	2532	T1-2	54	=>45	NA	<200	NA	G1-2	NA	R0	6	NO	YES	NO	2.12766	low	2532
TCGA.2Y.A9GW	1	1271	T1-2	64	=>45	NO	<200	NA	G1-2	NA	R0	2	NO	YES	NO	2.38125	high	1271
TCGA.2Y.A9GX	0	2442	T1-2	68	=>45	NO	<200	NA	G1-2	NA	R1-X	1	NO	YES	NO	2.39811	high	2442+
TCGA.2Y.A9GY	1	757	T1-2	64	=>45	NO	=>200	NA	G3	NA	R0	27600	NO	NO	NO	2.30791	high	757
TCGA.2Y.A9GZ	1	848	T1-2	82	=>45	NO	<200	NA	G1-2	NA	R0	7	NO	NO	NO	2.01701	low	848
TCGA.2Y.A9H0	0	3675	T3-4	49	=>45	NO	=>200	NA	G1-2	NA	R0	7598	YES	YES	NO	2.16877	high	3675+
TCGA.2Y.A9H1	1	1229	T1-2	58	=>45	NA	<200	YES	G1-2	NA	R0	3	YES	YES	NO	1.99062	low	1229
TCGA.2Y.A9H2	0	1731	T1-2	64	=>45	NO	<200	NA	G3	NO	R0	2	NO	YES	NO	2.1485	high	1731+
TCGA.2Y.A9H3	0	1516	T1-2	45	=>45	NO	=>200	YES	G1-2	YES	R0	5640	NO	YES	NO	1.66026	low	1516+
TCGA.2Y.A9H4	0	1452	T1-2	68	=>45	NA	<200	NA	G1-2	NO	R0	11	YES	YES	NO	2.04293	low	1452+
TCGA.2Y.A9H5	1	555	T1-2	59	=>45	NA	=>200	YES	G3	NO	R0	11700	YES	YES	NO	1.97815	low	555
TCGA.2Y.A9H6	0	357	T1-2	68	=>45	NO	<200	NA	G1-2	YES	R0	114	NO	YES	NO	1.95514	low	357+
TCGA.2Y.A9H7	0	1168	T1-2	81	=>45	NO	<200	YES	G1-2	NO	R0	6	NO	NO	NO	1.93925	low	1168+
TCGA.2Y.A9H8	1	633	T1-2	85	=>45	NA	=>200	NA	G1-2	NA	R0	234000	NO	YES	NO	1.56321	low	633
TCGA.2Y.A9H9	0	697	T1-2	70	=>45	NO	<200	NA	G1-2	NA	R0	12	YES	YES	NO	2.19226	high	697+
TCGA.2Y.A9HA	1	36	T1-2	70	=>45	NO	<200	YES	G1-2	NA	R0	114	YES	YES	NO	2.16533	high	36
TCGA.2Y.A9HB	0	260	T1-2	66	=>45	NO	<200	NA	G1-2	NO	R0	21	NO	YES	NO	2.10878	low	260+
TCGA.3K.AAZ8	0	396	T3-4	65	=>45	NA	NA	YES	G1-2	NA	R1-X	NA	YES	NO	NO	2.11462	low	396+
TCGA.4R.AA8I	1	262	T1-2	66	=>45	NO	<200	YES	G1-2	YES	R0	5	NO	NO	NO	2.26774	high	262
TCGA.5C.A9VG	0	328	T1-2	58	=>45	NO	NA	NA	G1-2	YES	R0	NA	NO	NO	NO	2.17704	high	328+
TCGA.5C.A9VH	0	322	T1-2	70	=>45	NO	NA	NA	G1-2	NO	R0	NA	NO	NO	NO	1.97489	low	322+
TCGA.5C.AAPD	0	20	T1-2	61	=>45	NO	NA	NA	G1-2	NO	R0	NA	YES	NO	NO	1.8133	low	20+
TCGA.5R.AA1C	0	520	T1-2	57	=>45	NO	<200	YES	G1-2	YES	R0	2	YES	NO	NO	1.94681	low	520+
TCGA.5R.AA1D	0	449	T3-4	17	<45	NO	<200	NO	G3	YES	R0	5	NO	NO	NO	2.36288	high	449+
TCGA.5R.AAAM	1	46	T1-2	65	=>45	YES	<200	YES	G1-2	YES	R0	32	NO	NO	NO	2.26455	high	46
TCGA.BC.A10Q	1	1135	T1-2	72	=>45	NA	NA	NA	NA	NO	R1-X	NA	NO	NO	NO	2.23157	high	1135
TCGA.BC.A10R	1	308	T3-4	66	=>45	YES	<200	NA	G1-2	YES	R0	27	NO	NO	NO	2.22088	high	308
TCGA.BC.A10S	1	1423	T3-4	81	=>45	NO	NA	NA	G1-2	YES	R0	NA	NO	YES	NO	2.16335	high	1423
TCGA.BC.A10T	1	837	T3-4	76	=>45	NA	NA	YES	G1-2	NO	R1-X	NA	NO	NO	NO	2.23663	high	837
TCGA.BC.A10U	1	837	T1-2	69	=>45	NA	<200	NA	G1-2	NA	R1-X	38	NO	YES	NO	2.18734	high	837
TCGA.BC.A10W	1	91	T3-4	50	=>45	NA	<200	NA	G3	NA	R1-X	79	YES	NO	NO	2.36033	high	91
TCGA.BC.A10X	1	770	T3-4	52	=>45	NO	=>200	NA	G1-2	YES	R0	264	NO	NO	NO	2.22712	high	770
TCGA.BC.A10Y	1	711	T3-4	76	=>45	NO	=>200	NA	G3	YES	R0	10575	NO	YES	NO	2.0167	low	711
TCGA.BC.A10Z	1	34	T1-2	62	=>45	NO	=>200	NA	G1-2	NO	R0	779	NO	NO	NO	2.18796	high	34
TCGA.BC.A110	1	2116	T1-2	51	=>45	NA	NA	NA	G1-2	NO	R0	NA	NO	YES	NO	2.27483	high	2116
TCGA.BC.A112	1	153	T3-4	80	=>45	NA	=>200	NO	G1-2	NO	R0	233	NO	YES	NO	2.39297	high	153
TCGA.BC.A216	0	1351	T3-4	62	=>45	YES	=>200	NO	G1-2	NO	R0	831	NO	NO	NO	2.15258	high	1351+
TCGA.BC.A217	1	1397	T1-2	75	=>45	NO	<200	NO	G3	YES	R0	28	NO	YES	NO	2.2099	high	1397
TCGA.BC.A3KF	0	8	T1-2	66	=>45	NA	NA	NA	G1-2	NO	R0	NA	NO	NO	NO	2.11598	low	8+
TCGA.BC.A3KG	0	680	T1-2	68	=>45	NA	=>200	NA	G3	YES	R0	618	NO	YES	NO	2.22421	high	680+
TCGA.BC.A5W4	1	547	T3-4	69	=>45	NO	NA	NA	G3	YES	R1-X	NA	NO	YES	NO	1.9765	low	547
TCGA.BC.A69H	0	444	T1-2	64	=>45	NO	=>200	NA	G3	YES	R0	103900	NO	YES	NO	1.95642	low	444+
TCGA.BC.A69I	0	387	T1-2	69	=>45	NO	<200	NA	G1-2	NO	R0	2	NO	NO	NO	1.88217	low	387+
TCGA.BC.A8YO	0	562	T3-4	66	=>45	NO	NA	NA	G3	YES	R0	NA	YES	YES	NO	2.15597	high	562+
TCGA.BD.A2L6	0	1363	T1-2	69	=>45	NO	<200	YES	G1-2	YES	R0	53	NO	YES	NO	2.02615	low	1363+
TCGA.BD.A3EP	0	409	T1-2	75	=>45	YES	<200	YES	G1-2	NO	R0	17	NO	NO	NO	2.24099	high	409+
TCGA.BD.A3ER	0	1115	T1-2	62	=>45	YES	<200	YES	G1-2	NO	R0	5	NO	NO	NO	2.42027	high	1115+
TCGA.BW.A5NO	0	20	T3-4	50	=>45	NA	NA	YES	G1-2	NO	R1-X	NA	YES	NO	NO	2.21346	high	20+
TCGA.CC.5258	1	129	T1-2	48	=>45	NA	NA	NA	G1-2	NO	R1-X	NA	NA	NA	NA	2.40269	high	129
TCGA.CC.5259	0	250	T3-4	60	=>45	NA	NA	NA	G1-2	NA	R0	NA	NO	NO	NO	2.2274	high	250+
TCGA.CC.5260	1	87	T3-4	61	=>45	NA	NA	NA	G1-2	NO	R1-X	NA	NA	NA	NA	2.0336	low	87
TCGA.CC.5261	1	97	T1-2	44	<45	NA	NA	NA	G1-2	NO	R1-X	NA	NA	NA	NA	2.1045	low	97
TCGA.CC.5262	1	103	T3-4	67	=>45	NA	NA	NA	G1-2	NA	NA	NA	NO	NO	NO	2.28241	high	103
TCGA.CC.5263	1	129	T3-4	35	<45	NA	NA	NA	G1-2	NO	R1-X	NA	NO	NO	NO	2.16735	high	129
TCGA.CC.5264	1	102	T3-4	71	=>45	NA	NA	NA	G1-2	NO	R1-X	NA	NA	NA	NA	2.25962	high	102
TCGA.CC.A123	0	219	T3-4	24	<45	NA	NA	NA	G1-2	NO	R1-X	NA	NA	NA	NA	1.89683	low	219+
TCGA.CC.A1HT	1	101	T3-4	50	=>45	NA	NA	NA	G3	NA	NA	NA	NO	NO	NA	2.25949	high	101
TCGA.CC.A3M9	1	300	T3-4	45	=>45	NA	NA	NA	G3	NA	R0	NA	NO	NO	NO	1.86172	low	300
TCGA.CC.A3MA	1	303	T3-4	61	=>45	NA	NA	NA	G1-2	NA	R0	NA	NO	NO	NO	2.17645	high	303
TCGA.CC.A3MB	1	315	T3-4	36	<45	NA	NA	NA	G1-2	NA	R0	NA	NO	NO	NO	2.37725	high	315
TCGA.CC.A3MC	0	363	T3-4	54	=>45	NA	NA	NA	G1-2	NA	R0	NA	NO	YES	NO	2.39798	high	363+
TCGA.CC.A5UC	1	347	T3-4	63	=>45	NA	NA	NA	G3	NA	R0	NA	NO	YES	NO	2.37418	high	347
TCGA.CC.A5UD	1	304	T3-4	45	=>45	NA	NA	NA	G1-2	NA	R0	NA	NO	NO	NO	1.88348	low	304
TCGA.CC.A5UE	1	272	T3-4	48	=>45	NA	NA	NA	G1-2	NA	R0	NA	NO	YES	NO	2.24898	high	272
TCGA.CC.A7IE	1	217	T3-4	57	=>45	NA	NA	NA	G1-2	NA	R0	NA	NO	YES	NO	2.16239	high	217
TCGA.CC.A7IF	1	649	T3-4	59	=>45	NA	NA	NA	G1-2	NA	R0	NA	NO	YES	NO	1.7861	low	649
TCGA.CC.A7IG	1	299	T1-2	47	=>45	NA	NA	NA	G1-2	NA	R0	NA	NO	YES	NO	1.80348	low	299
TCGA.CC.A7IH	0	365	T3-4	58	=>45	NA	NA	NA	G1-2	NA	R0	NA	NO	YES	NO	2.00228	low	365+
TCGA.CC.A7II	0	399	T3-4	54	=>45	NA	NA	NA	G3	NA	R0	NA	NO	YES	NO	1.83759	low	399+
TCGA.CC.A7IJ	0	382	T1-2	56	=>45	NA	NA	NA	G3	NA	R0	NA	NO	YES	NO	2.17002	high	382+
TCGA.CC.A7IK	1	262	T3-4	59	=>45	NA	NA	NA	G3	NA	R0	NA	NO	YES	NO	2.29679	high	262
TCGA.CC.A7IL	1	278	T3-4	61	=>45	NA	NA	NA	G1-2	NA	R0	NA	NO	YES	NO	2.00757	low	278
TCGA.CC.A8HS	1	300	T3-4	18	<45	NA	NA	NA	G1-2	NA	R0	NA	NO	NO	NO	2.17194	high	300
TCGA.CC.A8HT	1	140	T3-4	74	=>45	NA	NA	NA	G1-2	NA	R0	NA	NO	YES	NO	2.22633	high	140
TCGA.CC.A8HU	1	344	T3-4	39	<45	NA	NA	NA	G3	NA	R0	NA	NO	NO	NO	1.88825	low	344
TCGA.CC.A8HV	1	279	T1-2	51	=>45	NA	NA	NA	G1-2	NA	R0	NA	NO	NO	NO	2.15406	high	279
TCGA.CC.A9FS	0	211	T1-2	55	=>45	NA	NA	NA	G1-2	NA	R0	NA	NO	YES	NO	2.20077	high	211+
TCGA.CC.A9FW	0	248	T3-4	68	=>45	NA	NA	NA	G1-2	NA	R0	NA	NO	YES	NO	1.94674	low	248+
TCGA.DD.A113	0	2425	T1-2	55	=>45	NO	<200	NO	G3	YES	R0	133	NO	NO	YES	2.36967	high	2425+
TCGA.DD.A114	1	1149	T1-2	42	<45	YES	<200	YES	G3	YES	R0	21	YES	NO	NO	2.2645	high	1149
TCGA.DD.A115	1	2542	T3-4	53	=>45	NO	<200	NO	G1-2	NO	R0	10	NO	YES	YES	1.96409	low	2542
TCGA.DD.A116	1	1622	T3-4	68	=>45	NA	<200	YES	G3	NA	R0	24	YES	NO	NO	1.89203	low	1622
TCGA.DD.A118	0	3437	T1-2	77	=>45	NO	=>200	NO	G1-2	NO	R0	85150	NA	NA	NA	2.12086	low	3437+
TCGA.DD.A119	1	223	T3-4	40	<45	NO	=>200	NO	G3	YES	R1-X	1836	YES	NO	NO	1.97812	low	223
TCGA.DD.A11A	1	79	T1-2	67	=>45	NO	=>200	NO	G3	NO	R0	223	YES	NO	NO	2.4099	high	79
TCGA.DD.A11B	1	14	T1-2	73	=>45	YES	<200	YES	G1-2	NO	R1-X	15	NO	NO	NO	2.20009	high	14
TCGA.DD.A11C	0	662	T1-2	69	=>45	NO	<200	NO	G3	NO	R1-X	11	NA	NA	NA	2.16308	high	662+
TCGA.DD.A11D	1	1560	T1-2	57	=>45	NO	<200	YES	G1-2	NO	R0	8	NO	NO	NO	2.05831	low	1560
TCGA.DD.A1EA	0	2415	T1-2	68	=>45	YES	<200	YES	G1-2	YES	R0	3	NO	NO	YES	2.08469	low	2415+
TCGA.DD.A1EB	0	2017	T1-2	72	=>45	NO	<200	NO	G1-2	NO	R0	7	NO	NO	YES	2.0461	low	2017+
TCGA.DD.A1EC	0	602	T1-2	20	<45	NO	<200	NO	G3	NO	R0	2	NA	NA	NA	2.19445	high	602+
TCGA.DD.A1ED	0	2301	T1-2	68	=>45	NO	<200	NO	G1-2	NO	R0	3	NO	YES	YES	2.14464	high	2301+
TCGA.DD.A1EE	1	349	T3-4	73	=>45	YES	<200	YES	G3	NO	R0	3	YES	NO	NO	2.11501	low	349
TCGA.DD.A1EF	1	394	T1-2	57	=>45	YES	=>200	YES	G3	NO	R0	16211	NO	NO	NO	1.91172	low	394
TCGA.DD.A1EG	1	1372	T1-2	76	=>45	YES	<200	YES	G3	NO	R0	16	NO	YES	NO	2.13629	low	1372
TCGA.DD.A1EH	0	1495	T3-4	23	<45	NO	=>200	YES	G3	YES	R0	94340	YES	NO	NO	2.04847	low	1495+
TCGA.DD.A1EI	0	183	T1-2	46	=>45	YES	<200	YES	G1-2	NO	R0	24	YES	NO	NO	2.36294	high	183+
TCGA.DD.A1EJ	1	1005	T1-2	71	=>45	YES	=>200	NO	G1-2	NO	R0	18840	NO	NO	NO	2.03126	low	1005
TCGA.DD.A1EK	1	558	T3-4	64	=>45	YES	<200	NO	G1-2	NO	R0	19	NO	NO	YES	2.19767	high	558
TCGA.DD.A1EL	1	415	T1-2	23	<45	YES	<200	NO	G3	NO	R0	5	YES	NO	NO	2.41653	high	415
TCGA.DD.A39V	1	643	T1-2	77	=>45	NO	NA	NO	G3	NO	R0	NA	NO	NO	NO	2.0232	low	643
TCGA.DD.A39W	1	827	T3-4	29	<45	NA	NA	NA	G1-2	NO	R0	NA	NO	NO	NO	1.92412	low	827
TCGA.DD.A39X	1	1694	T1-2	78	=>45	NO	<200	NO	G1-2	NO	R0	10	NO	NO	NO	2.09083	low	1694
TCGA.DD.A39Y	1	171	T1-2	67	=>45	NO	=>200	NO	G3	NO	R0	5600	NO	NO	NO	2.15242	high	171
TCGA.DD.A39Z	1	601	T1-2	43	<45	NA	NA	NA	G1-2	NO	R0	NA	NO	YES	YES	1.97063	low	601
TCGA.DD.A3A1	1	233	T3-4	65	=>45	NO	<200	NO	G1-2	YES	R0	6	NO	NO	NO	2.31676	high	233
TCGA.DD.A3A2	1	2131	T1-2	76	=>45	NO	NA	NO	G1-2	NO	R0	NA	NO	NO	NO	2.21635	high	2131
TCGA.DD.A3A3	1	535	T1-2	45	=>45	NO	<200	NO	G1-2	YES	R0	6	NO	NO	NO	2.08756	low	535
TCGA.DD.A3A4	1	612	T3-4	37	<45	NO	NA	NO	G3	NO	R0	NA	NO	NO	YES	2.53796	high	612
TCGA.DD.A3A5	1	3125	T3-4	66	=>45	NO	<200	NO	G1-2	NO	R0	55	NO	NO	NO	1.77879	low	3125
TCGA.DD.A3A6	1	3258	T1-2	72	=>45	NO	NA	NO	G1-2	YES	R0	NA	NO	NO	NO	1.63272	low	3258
TCGA.DD.A3A7	1	419	T3-4	67	=>45	YES	<200	NO	G3	YES	R0	120	NO	YES	YES	2.19213	high	419
TCGA.DD.A3A8	1	11	T1-2	75	=>45	NO	<200	NO	G1-2	NO	R0	4	NO	NO	NO	1.87176	low	11
TCGA.DD.A3A9	1	931	T3-4	64	=>45	NO	=>200	NO	G1-2	NO	R0	19930	NO	NO	YES	1.76747	low	931
TCGA.DD.A4NA	0	1008	T1-2	67	=>45	NO	<200	YES	G3	NA	R0	3	NO	NO	NO	2.10558	low	1008+
TCGA.DD.A4NB	0	989	T1-2	25	<45	YES	<200	NA	G1-2	NO	R0	3	NO	NO	NO	2.55503	high	989+
TCGA.DD.A4ND	0	2746	T1-2	56	=>45	NO	NA	NO	G3	NO	R0	NA	NO	NO	NO	2.28247	high	2746+
TCGA.DD.A4NE	1	660	T3-4	75	=>45	NO	<200	NO	G3	NO	R0	28	NO	NO	NO	2.18557	high	660
TCGA.DD.A4NF	0	942	T1-2	72	=>45	YES	<200	YES	G1-2	NO	R0	6	YES	NO	NO	2.02535	low	942+
TCGA.DD.A4NG	1	802	T3-4	77	=>45	NO	<200	NA	G1-2	YES	R0	3	NO	YES	NO	2.09173	low	802
TCGA.DD.A4NH	0	917	T3-4	65	=>45	NO	=>200	YES	G3	YES	R0	92889	NO	YES	NO	2.30939	high	917+
TCGA.DD.A4NI	0	816	T1-2	67	=>45	NA	<200	NO	G1-2	NO	R0	6	NO	YES	YES	2.14968	high	816+
TCGA.DD.A4NJ	0	928	T1-2	54	=>45	YES	<200	YES	G1-2	NO	R0	5	NO	NO	NO	2.33479	high	928+
TCGA.DD.A4NK	1	1210	T3-4	80	=>45	NO	<200	NO	G1-2	NO	R0	3	NO	NO	NO	2.03119	low	1210
TCGA.DD.A4NL	0	1711	T1-2	46	=>45	NO	<200	NO	G1-2	NO	R0	2	NO	YES	YES	2.30812	high	1711+
TCGA.DD.A4NN	1	899	T1-2	56	=>45	NA	=>200	NO	G3	NO	R0	4223	NO	NO	NO	1.61438	low	899
TCGA.DD.A4NO	0	2245	T1-2	65	=>45	YES	<200	NO	G1-2	NO	R0	3	NO	NO	YES	2.52879	high	2245+
TCGA.DD.A4NP	0	3308	T1-2	32	<45	NO	<200	NO	G3	NO	R0	2	NO	NO	NO	1.87163	low	3308+
TCGA.DD.A4NQ	1	373	T1-2	60	=>45	YES	<200	NA	G3	YES	R0	141	YES	NO	YES	2.43642	high	373
TCGA.DD.A4NR	1	9	T1-2	85	=>45	NA	=>200	YES	G3	NO	R0	40250	NO	NO	NO	2.34412	high	9
TCGA.DD.A4NS	1	2456	T1-2	61	=>45	NO	<200	NO	G1-2	NO	R0	2	NO	YES	NO	2.11878	low	2456
TCGA.DD.A4NV	0	2398	T3-4	61	=>45	NO	<200	NO	G1-2	NO	R0	3	NO	NO	YES	2.08147	low	2398+
TCGA.DD.A73A	0	728	T1-2	71	=>45	YES	<200	YES	G1-2	NO	R0	4	NO	YES	NO	2.27593	high	728+
TCGA.DD.A73B	1	283	T1-2	72	=>45	NA	<200	YES	G1-2	NO	R0	30	NO	NO	NO	1.99814	low	283
TCGA.DD.A73C	0	701	T3-4	65	=>45	NO	<200	NO	G1-2	NO	R0	3	NO	NO	NO	2.31632	high	701+
TCGA.DD.A73D	0	693	T1-2	68	=>45	YES	<200	YES	G1-2	YES	R0	4	YES	NO	NO	1.91871	low	693+
TCGA.DD.A73E	0	44	T1-2	66	=>45	YES	<200	NO	G1-2	NO	R0	1	NO	YES	NO	1.79392	low	44+
TCGA.DD.A73F	0	1085	T1-2	77	=>45	NO	=>200	NO	G1-2	NO	R0	283	NO	NO	NO	2.41949	high	1085+
TCGA.DD.A73G	0	3478	T1-2	73	=>45	NO	=>200	NO	G3	NO	R0	2035400	NO	NO	NO	1.65307	low	3478+
TCGA.DD.AA3A	1	410	T1-2	81	=>45	NO	<200	NO	G3	NO	R0	1	NO	NO	NO	2.23777	high	410
TCGA.DD.AAC8	1	16	T1-2	72	=>45	YES	<200	YES	G3	YES	R0	1	YES	NO	NO	2.09279	low	16
TCGA.DD.AAC9	0	347	T1-2	51	=>45	YES	<200	YES	G1-2	NO	R0	5	YES	NO	NO	2.20034	high	347+
TCGA.DD.AACA	0	2301	T1-2	65	=>45	YES	<200	YES	G3	NO	R0	7	YES	NO	NO	2.09378	low	2301+
TCGA.DD.AACB	0	2324	T1-2	74	=>45	YES	=>200	YES	G3	YES	R0	1902	YES	NO	NO	2.02488	low	2324+
TCGA.DD.AACC	1	1685	T1-2	61	=>45	YES	<200	YES	G1-2	NO	R0	24	YES	NO	NO	2.15614	high	1685
TCGA.DD.AACD	1	381	T1-2	48	=>45	YES	<200	YES	G3	YES	R0	2	YES	NO	NO	1.90425	low	381
TCGA.DD.AACE	0	2184	T1-2	62	=>45	YES	<200	YES	G3	NO	R0	2	YES	NO	NO	2.04213	low	2184+
TCGA.DD.AACF	1	365	T1-2	68	=>45	YES	<200	YES	G3	NO	R0	16	YES	NO	NO	1.97044	low	365
TCGA.DD.AACG	1	469	T1-2	52	=>45	YES	=>200	YES	G3	YES	R0	11718	YES	NO	NO	1.96165	low	469
TCGA.DD.AACH	1	195	T1-2	69	=>45	YES	<200	YES	G3	YES	R0	7	YES	NO	NO	2.05778	low	195
TCGA.DD.AACI	0	1618	T1-2	69	=>45	YES	<200	YES	G3	NO	R0	1	NA	NA	NA	1.9795	low	1618+
TCGA.DD.AACJ	0	2102	T1-2	75	=>45	NA	<200	NA	G1-2	YES	R0	25	NA	NA	NA	2.19103	high	2102+
TCGA.DD.AACK	0	9	T1-2	70	=>45	NO	<200	YES	G1-2	YES	R0	5	YES	NO	NO	1.96724	low	9+
TCGA.DD.AACL	1	107	T1-2	66	=>45	NA	=>200	NA	G3	NO	R0	1368	YES	NO	NO	1.97295	low	107
TCGA.DD.AACN	0	1302	T1-2	32	<45	NA	=>200	NA	G3	NO	R0	699	YES	NO	NO	2.29681	high	1302+
TCGA.DD.AACO	0	1876	T1-2	40	<45	YES	<200	YES	G3	NO	R0	5	YES	NO	NO	1.8115	low	1876+
TCGA.DD.AACP	0	415	T1-2	64	=>45	NO	=>200	NA	G3	NO	R0	227	NO	YES	NO	1.84828	low	415+
TCGA.DD.AACQ	1	432	T1-2	50	=>45	NA	<200	NA	G3	NO	R0	7	YES	NO	NO	1.99304	low	432
TCGA.DD.AACS	0	1804	T1-2	39	<45	NA	<200	NA	G3	NO	R0	1	YES	NO	NO	2.05487	low	1804+
TCGA.DD.AACT	0	1562	T1-2	69	=>45	YES	<200	NA	G1-2	NO	R0	4	YES	NO	NO	1.98446	low	1562+
TCGA.DD.AACU	0	1567	T1-2	59	=>45	NA	<200	NA	G3	NO	R0	22	YES	NO	NO	1.86133	low	1567+
TCGA.DD.AACV	0	1531	T1-2	53	=>45	NA	<200	NA	G3	YES	R0	9	NO	YES	NO	2.10931	low	1531+
TCGA.DD.AACW	0	1424	T1-2	43	<45	NA	=>200	NA	G3	NO	R0	1726	YES	YES	NO	1.83377	low	1424+
TCGA.DD.AACX	0	170	T1-2	66	=>45	YES	<200	YES	G3	NO	R0	3	YES	YES	NO	2.34023	high	170+
TCGA.DD.AACY	0	1450	T1-2	61	=>45	YES	=>200	YES	G3	NO	R0	290	YES	NO	NO	2.35652	high	1450+
TCGA.DD.AACZ	1	171	T1-2	63	=>45	NA	<200	NA	G3	YES	R0	25	NA	NA	NA	2.34854	high	171
TCGA.DD.AAD0	0	137	T1-2	73	=>45	YES	<200	NA	G1-2	NO	R0	4	YES	NO	NO	1.7577	low	137+
TCGA.DD.AAD1	0	564	T1-2	51	=>45	NA	=>200	NA	G3	NO	R1-X	451	YES	NO	NO	2.19111	high	564+
TCGA.DD.AAD2	0	658	T1-2	66	=>45	YES	<200	YES	G1-2	YES	R0	25	YES	NO	NO	2.33326	high	658+
TCGA.DD.AAD3	0	1295	T1-2	43	<45	YES	NA	YES	G1-2	NO	R0	NA	YES	YES	NO	2.13887	high	1295+
TCGA.DD.AAD5	0	1345	T1-2	54	=>45	YES	<200	YES	G3	NO	R0	73	YES	YES	NO	2.10861	low	1345+
TCGA.DD.AAD6	0	672	T3-4	66	=>45	NA	NA	NA	G3	NO	R0	NA	YES	NO	NO	2.24761	high	672+
TCGA.DD.AAD8	0	1219	T1-2	73	=>45	YES	<200	YES	G1-2	NO	R0	4	YES	NO	NO	2.20795	high	1219+
TCGA.DD.AADA	0	1233	T1-2	66	=>45	NA	=>200	NA	G3	YES	R0	8698	YES	NO	NO	2.06806	low	1233+
TCGA.DD.AADB	0	1242	T1-2	51	=>45	NA	=>200	NA	G3	NO	R0	419	YES	NO	NO	2.30585	high	1242+
TCGA.DD.AADC	1	425	T1-2	53	=>45	NA	<200	NA	G3	YES	R0	36	YES	NO	NO	2.29121	high	425
TCGA.DD.AADD	0	1231	T1-2	51	=>45	NA	=>200	NA	G3	NO	R0	9804	YES	NO	NO	2.03637	low	1231+
TCGA.DD.AADF	1	115	T1-2	64	=>45	NA	=>200	NA	G3	NO	R0	725	YES	NO	NO	2.12675	low	115
TCGA.DD.AADG	0	1145	T3-4	70	=>45	YES	=>200	YES	G3	NO	R0	2256	YES	YES	NO	1.86151	low	1145+
TCGA.DD.AADI	0	1085	T1-2	43	<45	NA	<200	NA	G3	NO	R0	27	YES	NO	NO	1.72606	low	1085+
TCGA.DD.AADJ	0	1066	T1-2	70	=>45	NA	=>200	NA	G3	NO	R0	708	NA	NA	NA	1.97287	low	1066+
TCGA.DD.AADK	0	1049	T1-2	68	=>45	NO	=>200	YES	G3	YES	R0	236	YES	NO	NO	2.04421	low	1049+
TCGA.DD.AADL	0	636	T1-2	58	=>45	NA	<200	NA	G3	YES	R0	14	YES	YES	NO	2.23743	high	636+
TCGA.DD.AADM	1	12	T1-2	58	=>45	NA	<200	NA	G3	NO	R0	112	YES	YES	NO	2.24501	high	12
TCGA.DD.AADN	0	898	T1-2	59	=>45	NA	=>200	NA	G3	YES	R0	151367	YES	YES	NO	2.13686	low	898+
TCGA.DD.AADO	0	453	T1-2	55	=>45	NA	=>200	NA	G3	YES	R0	176037	YES	YES	NO	1.82022	low	453+
TCGA.DD.AADP	0	458	T1-2	45	=>45	NA	<200	NA	G3	YES	R0	9	YES	NO	NO	2.36563	high	458+
TCGA.DD.AADQ	0	436	T1-2	59	=>45	NA	<200	NA	G3	NO	R0	7	YES	YES	NO	2.26673	high	436+
TCGA.DD.AADR	0	2028	T1-2	58	=>45	YES	<200	YES	G3	NO	R0	3	YES	YES	NO	2.39081	high	2028+
TCGA.DD.AADS	0	474	T1-2	63	=>45	NA	<200	NA	G1-2	NO	R0	11	YES	YES	NO	1.68691	low	474+
TCGA.DD.AADU	0	554	T1-2	60	=>45	NO	<200	YES	G3	YES	R0	52	NO	YES	NO	1.92152	low	554+
TCGA.DD.AADV	0	574	T1-2	50	=>45	NO	<200	YES	G3	NO	R0	11	YES	YES	NO	2.16303	high	574+
TCGA.DD.AADW	0	587	T1-2	48	=>45	NO	=>200	YES	G3	NO	R0	250	YES	NO	NO	2.03003	low	587+
TCGA.DD.AADY	0	555	T1-2	55	=>45	NO	<200	YES	G1-2	NO	R0	9	YES	NO	NO	2.22282	high	555+
TCGA.DD.AAE0	0	555	T3-4	45	=>45	YES	=>200	YES	G3	NO	R0	8751	YES	NO	NO	1.64062	low	555+
TCGA.DD.AAE1	0	552	T1-2	52	=>45	YES	=>200	YES	G3	NO	R0	2693	YES	NO	NO	1.96787	low	552+
TCGA.DD.AAE2	0	638	T1-2	51	=>45	NO	<200	YES	G3	NO	R0	41	YES	NO	NO	2.09284	low	638+
TCGA.DD.AAE3	0	566	T1-2	50	=>45	NO	<200	YES	G1-2	NO	R0	2	YES	YES	NO	2.10682	low	566+
TCGA.DD.AAE4	0	608	T1-2	49	=>45	NO	<200	YES	G1-2	NO	R0	7	YES	NO	NO	1.79671	low	608+
TCGA.DD.AAE6	0	141	T1-2	59	=>45	NO	<200	YES	G1-2	YES	R0	113	NA	NA	NA	1.84992	low	141+
TCGA.DD.AAE7	0	644	T1-2	72	=>45	YES	<200	YES	G1-2	NO	R0	1	YES	YES	NO	2.24235	high	644+
TCGA.DD.AAE9	0	722	T1-2	69	=>45	YES	<200	YES	G3	NO	R0	3	YES	YES	NO	2.09092	low	722+
TCGA.DD.AAEA	0	575	T1-2	65	=>45	NA	<200	YES	G3	NO	R0	2	YES	YES	NO	2.12257	low	575+
TCGA.DD.AAEB	0	478	T1-2	60	=>45	NA	<200	NA	G1-2	NO	R0	1	YES	YES	NO	1.55503	low	478+
TCGA.DD.AAED	0	763	T1-2	51	=>45	YES	=>200	YES	G3	NO	R0	2405	YES	YES	NO	2.16654	high	763+
TCGA.DD.AAEE	0	810	T1-2	55	=>45	NO	<200	YES	G3	NO	R0	3	YES	NO	NO	2.14081	high	810+
TCGA.DD.AAEG	0	719	T1-2	59	=>45	NO	<200	YES	G3	NO	R0	1	NO	NO	NO	2.41135	high	719+
TCGA.DD.AAEH	0	784	T1-2	73	=>45	NO	NA	YES	G1-2	YES	R0	NA	NA	NA	NA	2.0727	low	784+
TCGA.DD.AAEI	0	1531	T1-2	72	=>45	NO	<200	YES	G1-2	NO	R0	24	YES	NO	NO	2.05462	low	1531+
TCGA.DD.AAEK	0	1067	T1-2	51	=>45	NO	=>200	YES	G3	NO	R0	5166	YES	NO	NO	2.2115	high	1067+
TCGA.DD.AAVP	0	2752	T1-2	48	=>45	YES	<200	YES	G1-2	NO	R0	2	YES	NO	NO	1.85157	low	2752+
TCGA.DD.AAVQ	0	2728	T1-2	38	<45	YES	=>200	YES	G1-2	NO	R0	1456	YES	NO	NO	1.71545	low	2728+
TCGA.DD.AAVR	0	2513	T1-2	44	<45	NO	<200	YES	G1-2	NO	R0	36	YES	NO	NO	2.01337	low	2513+
TCGA.DD.AAVS	0	1823	T1-2	56	=>45	YES	=>200	YES	G1-2	NO	R0	50149	YES	NO	NO	1.98935	low	1823+
TCGA.DD.AAVU	0	2202	T1-2	46	=>45	YES	<200	YES	G1-2	YES	R0	2	YES	NO	NO	2.15381	high	2202+
TCGA.DD.AAVV	0	2455	T1-2	56	=>45	YES	<200	YES	G3	YES	R0	7	YES	NO	NO	2.22307	high	2455+
TCGA.DD.AAVW	0	2317	T1-2	35	<45	NO	=>200	YES	G1-2	NO	R0	927	YES	NO	NO	2.04103	low	2317+
TCGA.DD.AAVX	0	1718	T1-2	38	<45	YES	<200	YES	G1-2	YES	R0	1	YES	NO	NO	1.97161	low	1718+
TCGA.DD.AAVY	0	1970	T3-4	56	=>45	NO	<200	NO	G1-2	YES	R0	11	NO	NO	NO	1.95306	low	1970+
TCGA.DD.AAVZ	0	1900	T1-2	38	<45	NO	=>200	YES	G1-2	NO	R0	945	YES	NO	NO	2.23436	high	1900+
TCGA.DD.AAW0	0	2015	T1-2	54	=>45	YES	<200	YES	G1-2	NO	R0	3	YES	NO	NO	2.28008	high	2015+
TCGA.DD.AAW1	0	1989	T3-4	55	=>45	YES	<200	YES	G1-2	YES	R0	4	NO	NO	NO	2.12373	low	1989+
TCGA.DD.AAW2	0	1855	T1-2	69	=>45	NO	<200	YES	G1-2	NO	R0	3	NO	NO	NO	1.95414	low	1855+
TCGA.DD.AAW3	0	1633	T1-2	69	=>45	NO	<200	NO	G1-2	NO	R0	3	NO	NO	NO	1.91865	low	1633+
TCGA.ED.A459	0	910	T1-2	47	=>45	NA	=>200	NA	G1-2	YES	R0	267	NA	NA	NA	2.46465	high	910+
TCGA.ED.A4XI	0	819	T1-2	58	=>45	NO	=>200	NA	G3	YES	R0	573	NO	NO	NO	2.10962	low	819+
TCGA.ED.A5KG	0	854	T1-2	60	=>45	YES	=>200	NA	G1-2	YES	R0	3177	NO	NO	NO	2.12196	low	854+
TCGA.ED.A627	0	423	T1-2	74	=>45	NA	NA	NA	G1-2	NA	R0	NA	NO	YES	NO	2.20588	high	423+
TCGA.ED.A66X	0	406	T3-4	35	<45	YES	=>200	NA	G3	YES	R0	5840	NO	YES	NO	2.16332	high	406+
TCGA.ED.A66Y	1	296	T3-4	51	=>45	YES	=>200	NA	G3	YES	R0	12100	NO	NO	NO	2.2192	high	296
TCGA.ED.A7PX	0	6	T1-2	48	=>45	NO	<200	NA	G3	YES	R0	24	NO	NO	NO	2.27859	high	6+
TCGA.ED.A7PY	0	390	T1-2	20	<45	YES	<200	NA	G3	YES	R0	2	NO	NO	NO	1.86817	low	390+
TCGA.ED.A7PZ	0	6	T1-2	61	=>45	YES	<200	NA	G1-2	YES	R0	2	NO	NO	NO	2.00946	low	6+
TCGA.ED.A7XO	0	427	T3-4	29	<45	YES	<200	NA	G1-2	YES	R0	4	NO	NO	NO	2.06954	low	427+
TCGA.ED.A7XP	0	400	T1-2	53	=>45	YES	<200	NA	G3	YES	R0	18	NO	NO	NO	2.28118	high	400+
TCGA.ED.A82E	0	408	T3-4	60	=>45	YES	<200	NA	G1-2	YES	R0	4	NO	NO	NO	2.01255	low	408+
TCGA.ED.A8O5	0	406	T3-4	59	=>45	YES	=>200	NA	G3	YES	R0	498	NO	NO	NO	2.33037	high	406+
TCGA.ED.A8O6	1	56	T3-4	50	=>45	YES	=>200	NA	G3	YES	R0	3000	NO	NO	NO	2.01519	low	56
TCGA.ED.A97K	0	6	T3-4	54	=>45	YES	<200	NA	G1-2	YES	R0	3	NO	YES	NO	2.17575	high	6+
TCGA.EP.A12J	0	570	T1-2	62	=>45	NA	NA	NA	G1-2	NO	R0	NA	NO	NO	NO	1.96139	low	570+
TCGA.EP.A26S	0	608	T1-2	70	=>45	YES	NA	NO	G1-2	NO	NA	NA	NO	YES	NO	2.05373	low	608+
TCGA.EP.A2KA	1	627	T3-4	52	=>45	NA	<200	YES	G3	NA	R0	13	NO	NO	NO	2.20567	high	627
TCGA.EP.A2KB	1	596	T1-2	46	=>45	NA	=>200	NA	G1-2	NO	R0	2128	YES	YES	NO	1.92182	low	596
TCGA.EP.A2KC	1	19	T1-2	62	=>45	NA	<200	NA	G3	NO	R0	43	YES	YES	NO	2.16337	high	19
TCGA.EP.A3JL	0	303	T1-2	76	=>45	NA	<200	NA	G1-2	NO	NA	13	NO	NO	NO	2.16298	high	303+
TCGA.EP.A3RK	0	363	T3-4	73	=>45	NA	<200	YES	G1-2	NA	NA	7	NO	YES	NO	2.1818	high	363+
TCGA.ES.A2HS	1	688	T1-2	80	=>45	YES	<200	NO	G1-2	NO	R0	1	NO	NO	NO	1.77124	low	688
TCGA.ES.A2HT	1	438	T1-2	54	=>45	YES	<200	NO	G1-2	NO	R0	4	YES	NO	NO	1.99277	low	438
TCGA.FV.A23B	1	1852	T1-2	70	=>45	NA	NA	NA	NA	NA	R0	NA	YES	NO	NO	2.03879	low	1852
TCGA.FV.A2QQ	0	729	T1-2	80	=>45	NA	NA	NA	G1-2	NO	R0	NA	NO	YES	NO	2.28219	high	729+
TCGA.FV.A2QR	1	581	T1-2	75	=>45	NA	NA	NA	G1-2	NA	R1-X	NA	NO	NO	NO	2.3709	high	581
TCGA.FV.A3I0	0	848	T1-2	76	=>45	NA	NA	NA	G1-2	YES	R0	NA	NO	NO	NO	2.09051	low	848+
TCGA.FV.A3I1	1	247	T1-2	81	=>45	NA	NA	NO	G1-2	YES	R0	NA	NO	YES	NO	2.31322	high	247
TCGA.FV.A3R2	1	194	T1-2	75	=>45	NA	NA	NA	NA	NA	R0	NA	NO	NO	NO	2.24564	high	194
TCGA.FV.A3R3	1	366	T1-2	38	<45	NA	NA	NA	G1-2	NO	R0	NA	NO	NO	NO	2.13821	high	366
TCGA.FV.A495	0	1	T1-2	51	=>45	YES	<200	YES	G1-2	NO	R0	39	YES	NO	NO	1.83414	low	1+
TCGA.FV.A496	0	10	T1-2	84	=>45	NO	<200	NO	G1-2	NO	R0	67	NO	NO	NO	2.34119	high	10+
TCGA.FV.A4ZP	1	2486	T3-4	78	=>45	NA	=>200	NA	G1-2	YES	R1-X	20326	NO	YES	NO	1.71405	low	2486
TCGA.FV.A4ZQ	0	12	T1-2	52	=>45	NA	NA	NA	G1-2	NO	R0	NA	YES	NO	NO	2.09406	low	12+
TCGA.G3.A25S	1	416	T1-2	64	=>45	YES	=>200	YES	G1-2	YES	R1-X	281	NO	YES	NO	2.32234	high	416
TCGA.G3.A25T	0	1553	T3-4	45	=>45	NO	<200	NO	G1-2	NO	R0	7	YES	NO	NO	2.03351	low	1553+
TCGA.G3.A25U	0	1636	T1-2	63	=>45	YES	<200	NO	G3	NO	R0	10	YES	NO	NO	2.08178	low	1636+
TCGA.G3.A25V	0	860	T1-2	68	=>45	NO	<200	YES	G1-2	NO	R0	15	NO	YES	NO	2.1808	high	860+
TCGA.G3.A25X	0	1779	T1-2	73	=>45	YES	<200	YES	G3	NO	R0	11	YES	NO	NO	2.11523	low	1779+
TCGA.G3.A25Y	1	452	T1-2	52	=>45	YES	<200	YES	G3	NO	R0	35	YES	NO	NO	2.31465	high	452
TCGA.G3.A25Z	0	655	T1-2	58	=>45	YES	<200	YES	G1-2	NO	R0	44	YES	NO	NO	2.32245	high	655+
TCGA.G3.A3CG	0	673	T1-2	80	=>45	YES	<200	YES	G1-2	YES	R1-X	67	YES	NO	NO	2.11809	low	673+
TCGA.G3.A3CH	0	780	T3-4	53	=>45	YES	<200	YES	G1-2	NO	R0	41	YES	NO	NO	2.18953	high	780+
TCGA.G3.A3CI	0	180	T1-2	71	=>45	YES	<200	NO	G1-2	NO	R0	2	NO	NO	NO	2.43546	high	180+
TCGA.G3.A3CJ	0	594	T1-2	52	=>45	YES	<200	YES	G1-2	YES	R0	3	YES	NO	NO	1.80551	low	594+
TCGA.G3.A3CK	0	585	T1-2	61	=>45	YES	<200	YES	G1-2	NO	R0	3	YES	NO	NO	2.07936	low	585+
TCGA.G3.A5SI	1	768	T1-2	44	<45	YES	<200	YES	G1-2	NO	R0	9	YES	NO	NO	2.08026	low	768
TCGA.G3.A5SJ	0	698	T1-2	59	=>45	YES	<200	YES	G1-2	NO	R0	3	YES	YES	NO	2.21974	high	698+
TCGA.G3.A5SK	0	744	T1-2	58	=>45	YES	NA	YES	G1-2	NA	R0	NA	YES	NO	NO	2.25457	high	744+
TCGA.G3.A5SL	0	621	T1-2	70	=>45	NO	<200	NO	G1-2	YES	R0	4	NO	YES	NO	2.0155	low	621+
TCGA.G3.A5SM	0	520	T1-2	58	=>45	NA	<200	YES	G3	NO	R0	12	YES	YES	NO	2.30152	high	520+
TCGA.G3.A6UC	0	671	T3-4	65	=>45	YES	<200	YES	G1-2	YES	R0	4	NO	YES	NO	2.03988	low	671+
TCGA.G3.A7M5	0	447	T1-2	76	=>45	NO	<200	NO	G1-2	NO	R0	6	NO	YES	NO	2.10159	low	447+
TCGA.G3.A7M6	0	632	T1-2	60	=>45	YES	<200	YES	G3	NO	R0	24	YES	NO	NO	2.32138	high	632+
TCGA.G3.A7M7	0	361	T1-2	65	=>45	YES	<200	YES	G1-2	NO	R0	4	NO	YES	NO	2.43443	high	361+
TCGA.G3.A7M8	0	430	T1-2	31	<45	NA	<200	YES	G1-2	NO	R1-X	5	NO	YES	NO	2.14907	high	430+
TCGA.G3.A7M9	1	56	T3-4	70	=>45	NO	=>200	YES	G1-2	YES	R0	22868	NO	NO	NO	2.12084	low	56
TCGA.G3.AAUZ	0	480	T1-2	48	=>45	YES	<200	YES	G1-2	NO	R0	3	YES	NO	NO	1.93555	low	480+
TCGA.G3.AAV0	0	476	T1-2	58	=>45	NO	<200	NO	G1-2	NO	R0	4	YES	NO	NO	2.10124	low	476+
TCGA.G3.AAV1	1	359	T3-4	51	=>45	YES	<200	YES	G3	YES	R0	8	YES	NO	NO	2.24093	high	359
TCGA.G3.AAV2	0	372	T1-2	50	=>45	NA	<200	YES	G1-2	NO	R0	4	YES	YES	NO	1.97328	low	372+
TCGA.G3.AAV3	0	412	T1-2	58	=>45	YES	<200	YES	G1-2	NO	R0	5	YES	YES	NO	2.09423	low	412+
TCGA.G3.AAV4	1	27	T1-2	83	=>45	NA	<200	YES	G1-2	NO	R0	4	YES	NO	NO	1.88011	low	27
TCGA.G3.AAV5	0	354	T1-2	67	=>45	NA	NA	YES	G1-2	YES	R0	NA	NO	YES	NO	2.01213	low	354+
TCGA.G3.AAV6	1	65	T3-4	53	=>45	YES	=>200	NO	G3	YES	R0	57875	NO	NO	NO	1.66095	low	65
TCGA.G3.AAV7	0	361	T1-2	38	<45	YES	<200	YES	G1-2	YES	R0	3	YES	NO	NO	2.31993	high	361+
TCGA.GJ.A3OU	0	879	T1-2	59	=>45	NA	<200	NA	G1-2	NO	R1-X	8	NO	YES	NO	2.22709	high	879+
TCGA.GJ.A6C0	1	31	T1-2	75	=>45	NA	NA	NA	G1-2	YES	R1-X	NA	NO	NO	NO	2.30888	high	31
TCGA.GJ.A9DB	1	67	T1-2	68	=>45	NA	NA	NA	G1-2	NO	R0	NA	NO	NO	NO	2.19223	high	67
TCGA.HP.A5MZ	1	91	T1-2	78	=>45	NA	NA	NA	G1-2	NO	R0	NA	NO	NO	NO	2.27715	high	91
TCGA.HP.A5N0	1	752	T3-4	90	=>45	NO	NA	NO	NA	NA	R0	NA	NO	NO	NO	1.9026	low	752
TCGA.K7.A5RF	0	631	T1-2	64	=>45	NA	<200	NA	G1-2	NA	R0	5	YES	NO	NO	2.23645	high	631+
TCGA.K7.A5RG	0	519	T1-2	66	=>45	NA	<200	NA	G1-2	NO	R0	19	YES	YES	NO	2.28898	high	519+
TCGA.K7.A6G5	0	512	T1-2	66	=>45	NA	NA	NA	G1-2	NO	R1-X	NA	YES	YES	NO	2.07274	low	512+
TCGA.K7.AAU7	0	359	T1-2	61	=>45	NA	=>200	NA	G1-2	YES	R1-X	290	YES	NO	NO	2.29122	high	359+
TCGA.KR.A7K0	1	65	T1-2	65	=>45	NA	<200	NA	G1-2	NO	R0	11	YES	YES	NO	2.15186	high	65
TCGA.KR.A7K2	0	829	T1-2	64	=>45	NA	<200	NA	G1-2	NO	R0	14	YES	NO	NO	2.00597	low	829+
TCGA.KR.A7K7	0	951	T1-2	61	=>45	NA	=>200	NA	G1-2	YES	R0	308836	NO	NO	NO	2.01695	low	951+
TCGA.KR.A7K8	0	906	T1-2	57	=>45	NO	<200	NA	G1-2	NO	R0	154	NO	NO	NO	1.80581	low	906+
TCGA.LG.A6GG	0	387	T1-2	79	=>45	NO	NA	NA	G1-2	YES	R0	NA	NO	NO	NO	2.20514	high	387+
TCGA.LG.A9QC	0	425	T1-2	48	=>45	YES	NA	NA	G1-2	YES	R0	NA	NO	NO	NO	2.07339	low	425+
TCGA.LG.A9QD	0	366	T3-4	68	=>45	YES	NA	NA	G1-2	NO	R0	NA	NO	NO	NO	2.18164	high	366+
TCGA.MI.A75C	0	291	T1-2	64	=>45	NA	<200	NA	G3	NO	R0	4	YES	NO	NO	2.11732	low	291+
TCGA.MI.A75E	0	507	T3-4	61	=>45	NA	<200	YES	G1-2	YES	R0	5	YES	YES	NO	2.23662	high	507+
TCGA.MI.A75G	0	698	T1-2	63	=>45	NA	<200	YES	G1-2	NO	R0	6	YES	YES	NO	2.36098	high	698+
TCGA.MI.A75H	0	747	T3-4	77	=>45	NA	<200	YES	NA	YES	R0	11	YES	NO	NO	1.99216	low	747+
TCGA.MI.A75I	0	630	T1-2	61	=>45	NA	NA	NA	G1-2	NA	R0	NA	YES	NO	NO	2.18189	high	630+
TCGA.MR.A520	0	229	T1-2	58	=>45	NA	NA	NA	G1-2	NA	NA	NA	NO	YES	NO	2.44128	high	229+
TCGA.MR.A8JO	0	330	T1-2	34	<45	NA	<200	NA	G3	NO	R1-X	2	NO	YES	NO	2.30349	high	330+
TCGA.NI.A4U2	1	1791	T3-4	71	=>45	NO	<200	YES	G1-2	NO	R0	5	NO	YES	NO	2.46856	high	1791
TCGA.NI.A8LF	0	799	T1-2	74	=>45	NO	NA	NA	G3	NO	R0	NA	NO	YES	NO	2.09635	low	799+
TCGA.O8.A75V	0	538	T1-2	54	=>45	YES	<200	YES	G1-2	NO	R1-X	7	YES	YES	NO	2.0837	low	538+
TCGA.PD.A5DF	1	639	T3-4	58	=>45	NA	NA	NA	G1-2	NA	NA	NA	NO	NO	NO	2.45357	high	639
TCGA.QA.A7B7	0	94	T1-2	48	=>45	YES	=>200	NO	G1-2	YES	R1-X	1751	YES	NO	NO	2.32261	high	94+
TCGA.RC.A6M4	0	22	T3-4	74	=>45	NA	<200	NA	G1-2	NO	R1-X	5	NO	NO	NO	1.87628	low	22+
TCGA.RC.A6M5	0	15	T1-2	20	<45	NA	NA	NA	G1-2	NO	R0	NA	NO	NO	NO	2.41849	high	15+
TCGA.RC.A6M6	0	9	T1-2	75	=>45	NA	=>200	NA	G3	NO	R1-X	12986	NO	YES	NO	2.32554	high	9+
TCGA.RC.A7S9	0	640	T1-2	47	=>45	YES	<200	YES	G3	NO	R0	10	YES	NO	NO	2.38884	high	640+
TCGA.RC.A7SB	0	588	T1-2	53	=>45	NO	<200	NO	G1-2	NO	R0	3	YES	NO	NO	2.21226	high	588+
TCGA.RC.A7SF	0	579	T1-2	66	=>45	NO	<200	YES	G1-2	NO	R0	87	YES	NO	NO	2.23963	high	579+
TCGA.RC.A7SH	0	468	T1-2	42	<45	NO	=>200	YES	G3	YES	R0	2466	YES	NO	NO	1.8271	low	468+
TCGA.RC.A7SK	0	472	T1-2	59	=>45	NO	<200	YES	G3	YES	R0	25	YES	NO	NO	2.15552	high	472+
TCGA.RG.A7D4	0	1098	T1-2	69	=>45	NA	=>200	NA	G1-2	NA	R0	5650	YES	NO	NO	1.96944	low	1098+
TCGA.T1.A6J8	0	23	T1-2	68	=>45	NA	NA	NA	G1-2	NO	R1-X	NA	NO	YES	NO	2.43628	high	23+
TCGA.UB.A7MA	0	848	T1-2	62	=>45	NO	=>200	NO	G1-2	YES	R1-X	2008	NO	NO	NO	2.42618	high	848+
TCGA.UB.A7MB	0	601	T1-2	24	<45	NO	=>200	NO	G3	YES	R0	1865	NO	NO	NO	2.43934	high	601+
TCGA.UB.A7MC	0	500	T3-4	59	=>45	YES	<200	YES	G3	YES	R0	126	YES	YES	NO	2.06093	low	500+
TCGA.UB.A7MD	1	52	T1-2	67	=>45	NA	<200	YES	G3	YES	R0	23	YES	YES	NO	2.0097	low	52
TCGA.UB.A7ME	0	486	T1-2	51	=>45	YES	=>200	YES	G1-2	NO	R0	1388	YES	NO	NO	1.9747	low	486+
TCGA.UB.A7MF	1	214	T3-4	56	=>45	NA	=>200	YES	G1-2	YES	R0	2505	YES	NO	NO	1.9345	low	214
TCGA.UB.AA0U	0	327	T1-2	60	=>45	YES	<200	NO	G1-2	NO	R1-X	26	NO	NO	NO	2.28163	high	327+
TCGA.UB.AA0V	0	314	T3-4	69	=>45	YES	<200	NO	G1-2	NO	R0	3	NO	NO	NO	2.3458	high	314+
TCGA.WJ.A86L	0	345	T1-2	68	=>45	NO	<200	NO	G1-2	NO	R0	16	NO	NO	NO	2.22575	high	345+
TCGA.WQ.A9G7	0	30	T3-4	71	=>45	NA	NA	NA	G3	NO	R0	NA	NO	NO	NO	2.18011	high	30+
TCGA.WQ.AB4B	0	395	T1-2	62	=>45	NA	<200	NA	G1-2	YES	R0	5	YES	YES	NO	2.30354	high	395+
TCGA.WX.AA44	0	615	T1-2	64	=>45	NO	<200	YES	G3	NO	R1-X	48	NO	NO	NO	2.29777	high	615+
TCGA.WX.AA46	0	756	T1-2	61	=>45	NO	<200	NO	G1-2	YES	R0	1	NO	NO	NO	2.06053	low	756+
TCGA.WX.AA47	1	556	T3-4	33	<45	YES	<200	NO	G1-2	YES	R0	1	NO	NO	NO	2.30837	high	556
TCGA.XR.A8TC	0	1339	T1-2	43	<45	YES	<200	YES	G1-2	NO	R0	47	YES	NO	NO	2.25841	high	1339+
TCGA.XR.A8TD	0	1030	T3-4	49	=>45	NO	<200	NO	G3	NO	R0	188	NO	NO	NO	2.17048	high	1030+
TCGA.XR.A8TE	0	925	T3-4	16	<45	NO	=>200	NO	G1-2	NO	R0	809	NO	NO	NO	2.029	low	925+
TCGA.XR.A8TF	1	693	T1-2	74	=>45	NO	<200	YES	G1-2	NO	R0	39	YES	NO	NO	2.10332	low	693
TCGA.XR.A8TG	0	898	T1-2	58	=>45	YES	<200	YES	G1-2	NO	R0	1	YES	NO	NO	2.35669	high	898+
TCGA.YA.A8S7	1	412	T3-4	68	=>45	YES	<200	NA	G3	NO	R0	56	YES	NO	NO	2.2678	high	412
TCGA.ZP.A9CV	1	1088	T1-2	59	=>45	YES	<200	NA	G1-2	NO	R0	48	YES	YES	NO	2.16536	high	1088
TCGA.ZP.A9CY	0	782	T1-2	66	=>45	YES	NA	YES	G1-2	NO	R0	NA	NO	NO	NO	2.21925	high	782+
TCGA.ZP.A9CZ	0	706	T1-2	72	=>45	NA	<200	YES	G1-2	NO	R0	8	YES	NO	NO	2.3461	high	706+
TCGA.ZP.A9D0	0	1091	T1-2	67	=>45	YES	NA	NO	G1-2	NO	R0	NA	NO	NO	NO	1.9421	low	1091+
TCGA.ZP.A9D1	0	21	T1-2	56	=>45	NA	<200	YES	G1-2	NO	R0	8	NO	NO	NO	2.41492	high	21+
TCGA.ZP.A9D2	1	765	T1-2	51	=>45	YES	NA	YES	G1-2	YES	R0	NA	YES	NO	NO	2.41896	high	765
TCGA.ZP.A9D4	0	395	T1-2	64	=>45	YES	<200	NO	G1-2	NO	R0	2	NO	NO	NO	1.80688	low	395+
TCGA.ZS.A9CD	1	1386	T1-2	73	=>45	YES	NA	YES	G1-2	NO	R0	NA	NA	NA	NA	2.40504	high	1386
TCGA.ZS.A9CE	0	1241	T1-2	79	=>45	NO	NA	NO	G1-2	YES	R0	NA	NA	NA	NA	1.90393	low	1241+
TCGA.ZS.A9CF	0	2412	T1-2	64	=>45	NO	NA	NO	G1-2	YES	R0	NA	NO	NO	NO	1.82651	low	2412+
TCGA.ZS.A9CG	0	341	T1-2	55	=>45	YES	NA	NO	G1-2	YES	R0	NA	NA	NA	NA	2.03347	low	341+
