# Supplementary material for: Unbalanced Glutamine Partitioning between CD8T Cells and Cancer Cells Accompanied by Immune Cell Dysfunction in Hepatocellular Carcinoma
Source: Cells. 2022 Dec 4;11(23):3924. doi: 10.3390/cells11233924 (PMC9739589; doi:10.3390/cells11233924)
Supplement: Supplementary file 1 [file cells-11-03924-s001.zip › Table S10 Tumor volumes and weights in 4 groups after harvested..xlsx]

## Sheet: myself_data
Table S10: Tumor volumes and weights in 4 groups after harvested.
Sample	Group	Tumor volume	Tumor weight
A1	VEH	2180.34	2.32
A5	VEH	2175.09	2.65
A3	VEH	2504.98	3.16
A4	VEH	1943.04	2.48
A2	VEH	1918.83	2.02
B4	JHU083	2061.32	1.74
B3	JHU083	1675.15	1.33
B2	JHU083	1584.27	1.45
B5	JHU083	1575.06	2.59
B1	JHU083	931.188	0.94
C4	anti-PD-1	1978.91	1.53
C2	anti-PD-1	2470.62	1.56
C1	anti-PD-1	2127.41	2.2
C5	anti-PD-1	1999.97	2.45
C3	anti-PD-1	1886.51	3.36
D1	JHU083+anti-PD-1	1254.87	1.28
D5	JHU083+anti-PD-1	1057.94	0.93
D3	JHU083+anti-PD-1	1018.64	1.12
D4	JHU083+anti-PD-1	804.622	0.75
D2	JHU083+anti-PD-1	663.88	0.67
