# Supplementary material for: Unbalanced Glutamine Partitioning between CD8T Cells and Cancer Cells Accompanied by Immune Cell Dysfunction in Hepatocellular Carcinoma
Source: Cells. 2022 Dec 4;11(23):3924. doi: 10.3390/cells11233924 (PMC9739589; doi:10.3390/cells11233924)
Supplement: Supplementary file 1 [file cells-11-03924-s001.zip › Table S11 Raw data of tumor volumes..xlsx]

## Sheet: spider_plot
Table S11: Raw data of tumor volumes.
sample	group	1d	3d	5d	7d	9d	11d	13d	15d	17d	19d	21d	23d
A1	VEH	0	75.199	107.207	168.708	176.734	657.77	313.128	820.271	827.408	1517.09	NA	NA
A5	VEH	0	76.2453	111.938	233.147	342.898	258.643	831.657	1130.46	1096.46	1432.99	2147.57	2794.39
A3	VEH	0	54.3655	111.861	211.276	314.556	322.813	690.182	1439.32	2179.87	2508.88	3083.43	NA
A4	VEH	0	58.0384	84.6143	142.949	218.237	523.87	614.934	1179.82	2799.65	1523.3	2484.25	2402.57
A2	VEH	0	49.098	103.873	146.717	113.343	292.441	265.645	600.206	1260.9	1355.94	1907.87	2419.83
B4	JHU083	0	53.4382	84.3364	95.9029	197.849	180.453	255.74	392.625	860.32	958.275	1289.68	1784.32
B3	JHU083	0	53.4498	94.5711	105.643	137.108	152.261	612.683	634.866	991.577	941.06	984.715	1295.01
B2	JHU083	0	33.7912	73.5849	91.2203	135.218	150.228	195.448	323.166	451.088	924.4	1301.36	1984.88
B5	JHU083	0	54.9503	85.4851	167.776	180.272	250.799	461.908	769.456	672.64	1054.5	1059.27	NA
B1	JHU083	0	43.6978	85.5905	104.987	217.683	443.56	366.114	481.175	501.461	671.074	943.005	1041.53
C4	anti-PD-1	0	65.836	90.3187	241.15	219.183	426.65	567.394	908.5	1296.22	1500.59	1554.41	2293.05
C2	anti-PD-1	0	56.8258	90.4802	190.759	237.956	312.187	375.679	632.987	1093.83	1642.39	1978.3	2668.09
C1	anti-PD-1	0	51.4006	108.368	101.544	185.011	373.883	551.512	1270.57	1182.9	1659.12	2053.68	2351.43
C5	anti-PD-1	0	64.5988	116.812	141.826	262.306	582.038	485.299	939.033	1082.51	1268.58	1541.14	1869.74
C3	anti-PD-1	0	52.0844	112.806	459.736	398.455	573.436	753.327	1067.83	1194.78	1334.13	1449.1	2010
D1	JHU083+anti-PD-1	0	52.1513	94.3239	99.2849	88.8988	92.4729	114.893	189.082	344.397	481.863	805.639	1079.04
D5	JHU083+anti-PD-1	0	67.2048	91.1635	85.2758	147.247	165.091	194.969	425.33	475.363	628.622	762.161	907.651
D3	JHU083+anti-PD-1	0	54.4007	80.675	100.582	80.6496	146.743	279.336	263.763	278.184	446.278	781.913	1100.14
D4	JHU083+anti-PD-1	0	60.0004	91.1258	94.3059	53.6807	100.479	115.043	194.327	211.052	316.353	429.115	788.65
D2	JHU083+anti-PD-1	0	54.8988	85.1568	118.298	48.6723	117.265	173.574	212.569	345.766	399.594	530.316	853.656
