# Supplementary material for: Unbalanced Glutamine Partitioning between CD8T Cells and Cancer Cells Accompanied by Immune Cell Dysfunction in Hepatocellular Carcinoma
Source: Cells. 2022 Dec 4;11(23):3924. doi: 10.3390/cells11233924 (PMC9739589; doi:10.3390/cells11233924)
Supplement: Supplementary file 1 [file cells-11-03924-s001.zip › Table S12 primers used in study.xlsx]

## Sheet: Sheet1
Table S12: primers used in study.
GLS	Forward	5'-GCAGTTTGCGTTCCATGTTG-3'
	Reverse	5'-ATCCAACAATACGCCTCAGTT-3'
SLC38A1	Forward	5'-CGTATGCTCGGGTACCACC-3'
	Reverse	5'-TGCCTGAGACCCATTCACAC-3'
