# Supplementary material for: Unbalanced Glutamine Partitioning between CD8T Cells and Cancer Cells Accompanied by Immune Cell Dysfunction in Hepatocellular Carcinoma
Source: Cells. 2022 Dec 4;11(23):3924. doi: 10.3390/cells11233924 (PMC9739589; doi:10.3390/cells11233924)
Supplement: Supplementary file 1 [file cells-11-03924-s001.zip › Table S13 Antibodies used for flow cytometry.xlsx]

## Sheet: Sheet1
Table S13: Antibodies used for flow cytometry
Target	Fluorophore	index	company
CD8A	PE-Cy7	552877	BD
CD3	FITC	1530-02	Southern Biotech
CD4	EV450	E-AB-F1097Q	Elabscience
CD45	PE-Cy5.5	35-0451-82	eBioscience
LIVE/DEAD	APC-CY7	L34976	invitrogen
