# Supplementary material for: Unbalanced Glutamine Partitioning between CD8T Cells and Cancer Cells Accompanied by Immune Cell Dysfunction in Hepatocellular Carcinoma
Source: Cells. 2022 Dec 4;11(23):3924. doi: 10.3390/cells11233924 (PMC9739589; doi:10.3390/cells11233924)
Supplement: Supplementary file 1 [file cells-11-03924-s001.zip › Table S2 molecular markers.xlsx]

## Sheet: Sheet1
Table S2: molecular markers of main clusters and subpopulations.
Clusters	Subpopulation	Genes	Citation
Tumor cells	Tumor cells	EPCAM, KRT18, KRT8	Puram et al., 2017
B cells	B cells	CD19	Chen et al., 2020
Myeloid cells	Myeloid cells	CD86, CD163	Holgersen et al., 2021
NK cells	NK cells	NCAM1, FCGR3A
T cells	T cells	CD3D, CD3E
	CD4-Tcm-IL7R	S1PR1, TCF7, CCR7, IL7R	Zheng et al., 2021
	CD4-Trg-FXOP3	TIGIT, HAVCR2, CTLA4, IL2RA, FOXP3
	CD8-Mait-MKI67	CENPM, TOP2A, TK1, MKI67
	CD8-Tef-GZMA	GZMH, GZMA, GZMB,PRF1,NKG7, IFNG
	CD8-Tef-CXCL13	GZMH, GZMA, GZMB,PRF1,NKG7, TOX, CXCL13,IFNG
	CD8-Tef-APOC2	GZMH, GZMA, GZMB,PRF1,NKG7, GNLY, APOC2, APOA2, FABP1
Reference
Puram SV, Tirosh I, Parikh AS, et al: Single-Cell Transcriptomic Analysis of Primary and Metastatic Tumor Ecosystems in Head and Neck Cancer. Cell 171: 1611-1624 e1624, 2017
Chen, J., Tan, Y., Sun, F., Hou, L., Zhang, C., Ge, T., . . . Zhang, P. (2020). Single-cell transcriptome and antigen-immunoglobin analysis reveals the diversity of B cells in non-small cell lung cancer. Genome Biol, 21(1), 152. doi:10.1186/s13059-020-02064-6
Holgersen, E. M., Gandhi, S., Zhou, Y., Kim, J., Vaz, B., Bogojeski, J., . . . Deshwar, A. G. (2021). Transcriptome-Wide Off-Target Effects of Steric-Blocking Oligonucleotides. Nucleic Acid Ther, 31(6), 392-403. doi:10.1089/nat.2020.0921
Zheng, L., Qin, S., Si, W., Wang, A., Xing, B., Gao, R., . . . Zhang, Z. (2021). Pan-cancer single-cell landscape of tumor-infiltrating T cells. Science, 374(6574), abe6474. doi:10.1126/science.abe6474
