# Supplementary material for: Unbalanced Glutamine Partitioning between CD8T Cells and Cancer Cells Accompanied by Immune Cell Dysfunction in Hepatocellular Carcinoma
Source: Cells. 2022 Dec 4;11(23):3924. doi: 10.3390/cells11233924 (PMC9739589; doi:10.3390/cells11233924)
Supplement: Supplementary file 1 [file cells-11-03924-s001.zip › Table S3 cox results.xlsx]

## Sheet: Table S2 cox results
Table S3: Univariate and multivariate Cox proportional hazards regression analysis in the TCGA cohort
Characteristics	Univariate analysis		Multivariate analysis
Adjacent inflammation (yse vs no)	1.18(0.73-1.92)	0.493	NA	NA
AFP (>200 vs ≦200)	1.08(0.68-1.72)	0.751	NA	NA
Age (>45 vs ≦45 )	1.28(0.73-2.23)	0.388	NA	NA
Alcohol (yes vs no)	1.02(0.7-1.49)	0.918	NA	NA
Fibrosis (yes vs no)	1.34(0.81-2.21)	0.255	NA	NA
Grade (G3 vs G1+2)	1.14(0.8-1.64)	0.465	NA	NA
Glutamine metabolism level (High score vs Low score)	1.56(1.1-2.21)	0.013	1.44(1-2.07)	0.052
Hepatitis (yes vs no)	1.9(1.29-2.78)	0.001	1.56(1.05-2.32)	0.029
Residual tumor (R1+X vs R0)	2.12(1.25-3.59)	0.005	1.36(0.74-2.5)	0.316
Smoking (yes vs no)	1.3(0.6-2.8)	0.509	NA	NA
T stage (T3+4 vs T1+2)	2.52(1.77-3.58)	<0.001	2.09(1.43-3.04)	<0.001
Vascular invasion (yes vs no)	1.32(0.87-2.01)	0.19	NA	NA
