# Supplementary material for: Unbalanced Glutamine Partitioning between CD8T Cells and Cancer Cells Accompanied by Immune Cell Dysfunction in Hepatocellular Carcinoma
Source: Cells. 2022 Dec 4;11(23):3924. doi: 10.3390/cells11233924 (PMC9739589; doi:10.3390/cells11233924)
Supplement: Supplementary file 1 [file cells-11-03924-s001.zip › Table S4 patients grouping.xlsx]

## Sheet: pat_group
Table S4: Patient grouping
Patients	Median(GStumor)	Median(GSimmune)	Dominance Score	p.values	group	-log10(p.values)
P09	0.434845	0.331894	0.102951	2.05e-57	dominant group	56.6882
P19	0.470123	0.372371	0.0977513	3.73e-11	dominant group	10.4283
P13	0.362648	0.279491	0.0831563	0.00071227	dominant group	3.14736
P16	0.42292	0.339835	0.0830849	7.89e-31	dominant group	30.1029
P10	0.401904	0.353034	0.04887	5.65e-21	dominant group	20.248
P12	0.309269	0.275404	0.0338657	0.105706	non-dominant group	0.975902
P17	0.427103	0.395734	0.0313686	0.0568177	non-dominant group	1.24552
P15	0.363904	0.346256	0.0176473	0.816125	non-dominant group	0.0882435
P08	0.399367	0.382255	0.0171116	0.265761	non-dominant group	0.575509
P18	0.348685	0.350759	-0.00207421	0.465788	non-dominant group	0.331812
Dominance Score = Median (GStumor) – Media (GSImmune)
