# Supplementary material for: Unbalanced Glutamine Partitioning between CD8T Cells and Cancer Cells Accompanied by Immune Cell Dysfunction in Hepatocellular Carcinoma
Source: Cells. 2022 Dec 4;11(23):3924. doi: 10.3390/cells11233924 (PMC9739589; doi:10.3390/cells11233924)
Supplement: Supplementary file 1 [file cells-11-03924-s001.zip › Table S5 metadata of CD8.xlsx]

## Sheet: metadata of CD8
Table S5: Metadata of CD8+ T cells in the TME of 10 primary hepatocellular carcinoma.
cells	nCount_RNA	nFeature_RNA	tissue_source	pat_id	cell_type	subcell	clustercell	tumor_glutamine
P08_T_0024	6071.83	8440	Tumor	P08	T cell	CD8 Tef	CD8-Tef-GZMA	non-dominant group
P08_T_0052	13219.3	10928	Tumor	P08	T cell	CD8 Mait	CD8-Mait-MKI67	non-dominant group
P08_T_0055	10146.4	11129	Tumor	P08	T cell	CD8 Tef	CD8-Tef-APOC2	non-dominant group
P08_T_0056	5979.19	9924	Tumor	P08	T cell	CD8 Tef	CD8-Tef-CXCL13	non-dominant group
P08_T_0063	7336.63	6135	Tumor	P08	T cell	CD8 Mait	CD8-Mait-MKI67	non-dominant group
P08_T_0072	6765.18	9664	Tumor	P08	T cell	CD8 Tef	CD8-Tef-CXCL13	non-dominant group
P08_T_0073	5957.08	9026	Tumor	P08	T cell	CD8 Tef	CD8-Tef-CXCL13	non-dominant group
P08_T_0084	6336.58	8399	Tumor	P08	T cell	CD8 Tef	CD8-Tef-APOC2	non-dominant group
P08_T_0086	4714.67	8421	Tumor	P08	T cell	CD8 Tef	CD8-Tef-GZMA	non-dominant group
P08_T_0093	13243.6	11207	Tumor	P08	T cell	CD8 Tef	CD8-Tef-APOC2	non-dominant group
P08_T_0108	5426.97	6496	Tumor	P08	T cell	CD8 Tef	CD8-Tef-GZMA	non-dominant group
P08_T_0118	13305.8	12589	Tumor	P08	T cell	CD8 Tef	CD8-Tef-APOC2	non-dominant group
P08_T_0122	12428.2	12717	Tumor	P08	T cell	CD8 Tef	CD8-Tef-APOC2	non-dominant group
P08_T_0123	10768.5	7432	Tumor	P08	T cell	CD8 Mait	CD8-Mait-MKI67	non-dominant group
P08_T_0128	9611.64	8474	Tumor	P08	T cell	CD8 Tef	CD8-Tef-APOC2	non-dominant group
P08_T_0136	9808.23	10199	Tumor	P08	T cell	CD8 Tef	CD8-Tef-APOC2	non-dominant group
P08_T_0156	10387.8	11942	Tumor	P08	T cell	CD8 Tef	CD8-Tef-APOC2	non-dominant group
P08_T_0167	9204.36	9901	Tumor	P08	T cell	CD8 Tef	CD8-Tef-APOC2	non-dominant group
P08_T_0175	7254.23	5534	Tumor	P08	T cell	CD8 Tef	CD8-Tef-GZMA	non-dominant group
P08_T_0197	13693.8	10272	Tumor	P08	T cell	CD8 Tef	CD8-Tef-APOC2	non-dominant group
P08_T_0207	18055.8	11441	Tumor	P08	T cell	CD8 Tef	CD8-Tef-APOC2	non-dominant group
P08_T_0208	15837.9	11841	Tumor	P08	T cell	CD8 Mait	CD8-Mait-MKI67	non-dominant group
P08_T_0209	14781.9	9605	Tumor	P08	T cell	CD8 Mait	CD8-Mait-MKI67	non-dominant group
P08_T_0211	12554.9	9837	Tumor	P08	T cell	CD8 Tef	CD8-Tef-APOC2	non-dominant group
P08_T_0214	10149	10801	Tumor	P08	T cell	CD8 Tef	CD8-Tef-APOC2	non-dominant group
P08_T_0215	7367.86	9068	Tumor	P08	T cell	CD8 Tef	CD8-Tef-APOC2	non-dominant group
P08_T_0216	9670.88	9653	Tumor	P08	T cell	CD8 Tef	CD8-Tef-APOC2	non-dominant group
P08_T_0228	11638.1	10060	Tumor	P08	T cell	CD8 Tef	CD8-Tef-APOC2	non-dominant group
P08_T_0230	4236.91	7074	Tumor	P08	T cell	CD8 Tef	CD8-Tef-APOC2	non-dominant group
P08_T_0233	6838.73	4880	Tumor	P08	T cell	CD8 Tef	CD8-Tef-CXCL13	non-dominant group
P08_T_0235	5967	8313	Tumor	P08	T cell	CD8 Tef	CD8-Tef-GZMA	non-dominant group
P08_T_0251	7662.94	10136	Tumor	P08	T cell	CD8 Tef	CD8-Tef-APOC2	non-dominant group
P08_T_0280	7245.01	8166	Tumor	P08	T cell	CD8 Tef	CD8-Tef-GZMA	non-dominant group
P08_T_0301	3738.38	5331	Tumor	P08	T cell	CD8 Tef	CD8-Tef-APOC2	non-dominant group
P08_T_0321	7722.53	9720	Tumor	P08	T cell	CD8 Tef	CD8-Tef-APOC2	non-dominant group
P08_T_0324	8333.53	7512	Tumor	P08	T cell	CD8 Tef	CD8-Tef-APOC2	non-dominant group
P08_T_0347	12366	8409	Tumor	P08	T cell	CD8 Mait	CD8-Mait-MKI67	non-dominant group
P08_T_0362	10000.2	7988	Tumor	P08	T cell	CD8 Tef	CD8-Tef-APOC2	non-dominant group
P08_T_0364	8159.66	7779	Tumor	P08	T cell	CD8 Tef	CD8-Tef-GZMA	non-dominant group
P08_T_0368	7250.17	7991	Tumor	P08	T cell	CD8 Tef	CD8-Tef-GZMA	non-dominant group
P08_T_0372	9435.27	7618	Tumor	P08	T cell	CD8 Tef	CD8-Tef-GZMA	non-dominant group
P08_T_0373	6746.86	7478	Tumor	P08	T cell	CD8 Tef	CD8-Tef-GZMA	non-dominant group
P08_T_0430	5114.24	8394	Tumor	P08	T cell	CD8 Tef	CD8-Tef-CXCL13	non-dominant group
P08_T_0435	7818.4	8002	Tumor	P08	T cell	CD8 Tef	CD8-Tef-GZMA	non-dominant group
P08_T_0437	6557.51	7320	Tumor	P08	T cell	CD8 Tef	CD8-Tef-GZMA	non-dominant group
P08_T_0440	5530.09	7508	Tumor	P08	T cell	CD8 Tef	CD8-Tef-GZMA	non-dominant group
P08_T_0464	7168.77	6013	Tumor	P08	T cell	CD8 Tef	CD8-Tef-GZMA	non-dominant group
P08_T_0475	6933.31	6381	Tumor	P08	T cell	CD8 Tef	CD8-Tef-GZMA	non-dominant group
P08_T_0497	7428.32	7273	Tumor	P08	T cell	CD8 Tef	CD8-Tef-GZMA	non-dominant group
P08_T_0506	13220.3	7750	Tumor	P08	T cell	CD8 Mait	CD8-Mait-MKI67	non-dominant group
P08_T_0510	8215.62	7679	Tumor	P08	T cell	CD8 Tef	CD8-Tef-CXCL13	non-dominant group
P08_T_0511	7835.34	7656	Tumor	P08	T cell	CD8 Tef	CD8-Tef-GZMA	non-dominant group
P08_T_0522	6121.48	7246	Tumor	P08	T cell	CD8 Tef	CD8-Tef-GZMA	non-dominant group
P08_T_0528	6236.93	6654	Tumor	P08	T cell	CD8 Tef	CD8-Tef-APOC2	non-dominant group
P08_T_0532	5738.71	5723	Tumor	P08	T cell	CD8 Tef	CD8-Tef-GZMA	non-dominant group
P08_T_0536	8825.88	6915	Tumor	P08	T cell	CD8 Mait	CD8-Mait-MKI67	non-dominant group
P08_T_0537	8920.75	7939	Tumor	P08	T cell	CD8 Tef	CD8-Tef-CXCL13	non-dominant group
P08_T_0555	10204.7	7942	Tumor	P08	T cell	CD8 Tef	CD8-Tef-CXCL13	non-dominant group
P08_T_0572	10635.2	8507	Tumor	P08	T cell	CD8 Tef	CD8-Tef-CXCL13	non-dominant group
P08_T_0580	9480.21	7776	Tumor	P08	T cell	CD8 Tef	CD8-Tef-GZMA	non-dominant group
P08_T_0584	9602.8	7931	Tumor	P08	T cell	CD8 Mait	CD8-Mait-MKI67	non-dominant group
P08_T_0593	11781.4	7958	Tumor	P08	T cell	CD8 Mait	CD8-Mait-MKI67	non-dominant group
P08_T_0600	8462.12	7771	Tumor	P08	T cell	CD8 Tef	CD8-Tef-CXCL13	non-dominant group
P08_T_0613	7100.58	6679	Tumor	P08	T cell	CD8 Tef	CD8-Tef-GZMA	non-dominant group
P08_T_0619	7819.42	7349	Tumor	P08	T cell	CD8 Tef	CD8-Tef-GZMA	non-dominant group
P08_T_0622	11416.8	8432	Tumor	P08	T cell	CD8 Tef	CD8-Tef-CXCL13	non-dominant group
P08_T_0637	11395.6	8093	Tumor	P08	T cell	CD8 Mait	CD8-Mait-MKI67	non-dominant group
P08_T_0644	6455.81	7404	Tumor	P08	T cell	CD8 Tef	CD8-Tef-GZMA	non-dominant group
P08_T_0649	8626.83	7589	Tumor	P08	T cell	CD8 Tef	CD8-Tef-GZMA	non-dominant group
P08_T_0654	6457.94	6981	Tumor	P08	T cell	CD8 Tef	CD8-Tef-GZMA	non-dominant group
P08_T_0659	8479.95	7540	Tumor	P08	T cell	CD8 Tef	CD8-Tef-GZMA	non-dominant group
P08_T_0666	9398.24	8525	Tumor	P08	T cell	CD8 Tef	CD8-Tef-GZMA	non-dominant group
P08_T_0672	16138.4	8877	Tumor	P08	T cell	CD8 Mait	CD8-Mait-MKI67	non-dominant group
P08_T_0679	9368.74	8077	Tumor	P08	T cell	CD8 Tef	CD8-Tef-CXCL13	non-dominant group
P08_T_0692	8951.87	7829	Tumor	P08	T cell	CD8 Tef	CD8-Tef-CXCL13	non-dominant group
P08_T_0699	5142.87	7223	Tumor	P08	T cell	CD8 Tef	CD8-Tef-GZMA	non-dominant group
P08_T_0705	11837.4	8208	Tumor	P08	T cell	CD8 Tef	CD8-Tef-CXCL13	non-dominant group
P08_T_0716	9324.93	7388	Tumor	P08	T cell	CD8 Tef	CD8-Tef-CXCL13	non-dominant group
P08_T_0727	10524.5	8629	Tumor	P08	T cell	CD8 Tef	CD8-Tef-APOC2	non-dominant group
P08_T_0733	11538	8321	Tumor	P08	T cell	CD8 Tef	CD8-Tef-CXCL13	non-dominant group
P08_T_0735	11132.8	7685	Tumor	P08	T cell	CD8 Tef	CD8-Tef-CXCL13	non-dominant group
P08_T_0755	8800.51	7752	Tumor	P08	T cell	CD8 Tef	CD8-Tef-GZMA	non-dominant group
P08_T_0784	8549.68	7471	Tumor	P08	T cell	CD8 Tef	CD8-Tef-GZMA	non-dominant group
P08_T_0793	6698.02	6981	Tumor	P08	T cell	CD8 Tef	CD8-Tef-GZMA	non-dominant group
P08_T_0808	8704.45	7204	Tumor	P08	T cell	CD8 Mait	CD8-Mait-MKI67	non-dominant group
P08_T_0818	7518.09	7138	Tumor	P08	T cell	CD8 Tef	CD8-Tef-GZMA	non-dominant group
P08_T_0820	11770.1	7237	Tumor	P08	T cell	CD8 Mait	CD8-Mait-MKI67	non-dominant group
P08_T_0828	11579.2	9183	Tumor	P08	T cell	CD8 Tef	CD8-Tef-CXCL13	non-dominant group
P08_T_0862	7947.6	7495	Tumor	P08	T cell	CD8 Tef	CD8-Tef-CXCL13	non-dominant group
P08_T_0875	10313.9	8571	Tumor	P08	T cell	CD8 Tef	CD8-Tef-CXCL13	non-dominant group
P08_T_0876	7715.88	8242	Tumor	P08	T cell	CD8 Tef	CD8-Tef-GZMA	non-dominant group
P08_T_0881	7963.91	7212	Tumor	P08	T cell	CD8 Tef	CD8-Tef-GZMA	non-dominant group
P08_T_0883	9972	7147	Tumor	P08	T cell	CD8 Tef	CD8-Tef-GZMA	non-dominant group
P08_T_0887	10941.6	7649	Tumor	P08	T cell	CD8 Mait	CD8-Mait-MKI67	non-dominant group
P08_T_0897	8955.07	7748	Tumor	P08	T cell	CD8 Tef	CD8-Tef-GZMA	non-dominant group
P08_T_0919	6529.87	7171	Tumor	P08	T cell	CD8 Tef	CD8-Tef-APOC2	non-dominant group
P08_T_0929	11711.2	9434	Tumor	P08	T cell	CD8 Tef	CD8-Tef-APOC2	non-dominant group
P08_T_0951	12293.4	12048	Tumor	P08	T cell	CD8 Tef	CD8-Tef-APOC2	non-dominant group
P08_T_0955	16729.8	9766	Tumor	P08	T cell	CD8 Tef	CD8-Tef-APOC2	non-dominant group
P08_T_0959	10612.8	10570	Tumor	P08	T cell	CD8 Tef	CD8-Tef-APOC2	non-dominant group
P08_T_0960	9533.02	8694	Tumor	P08	T cell	CD8 Mait	CD8-Mait-MKI67	non-dominant group
P08_T_0967	9068.65	8216	Tumor	P08	T cell	CD8 Tef	CD8-Tef-APOC2	non-dominant group
P08_T_0974	17955.3	11555	Tumor	P08	T cell	CD8 Mait	CD8-Mait-MKI67	non-dominant group
P08_T_0989	14152.3	11696	Tumor	P08	T cell	CD8 Tef	CD8-Tef-APOC2	non-dominant group
P08_T_1003	9541.37	10638	Tumor	P08	T cell	CD8 Tef	CD8-Tef-CXCL13	non-dominant group
P08_T_1006	15732.8	10922	Tumor	P08	T cell	CD8 Tef	CD8-Tef-APOC2	non-dominant group
P08_T_1018	12540.1	10544	Tumor	P08	T cell	CD8 Tef	CD8-Tef-APOC2	non-dominant group
P08_T_1024	9462.14	8303	Tumor	P08	T cell	CD8 Tef	CD8-Tef-GZMA	non-dominant group
P08_T_1026	12525.1	8350	Tumor	P08	T cell	CD8 Tef	CD8-Tef-APOC2	non-dominant group
P08_T_1029	15800.9	12294	Tumor	P08	T cell	CD8 Tef	CD8-Tef-APOC2	non-dominant group
P08_T_1035	12478.2	12308	Tumor	P08	T cell	CD8 Tef	CD8-Tef-APOC2	non-dominant group
P08_T_1036	13710.9	8899	Tumor	P08	T cell	CD8 Mait	CD8-Mait-MKI67	non-dominant group
P08_T_1040	7375.66	4940	Tumor	P08	T cell	CD8 Tef	CD8-Tef-GZMA	non-dominant group
P08_T_1045	6285.07	8847	Tumor	P08	T cell	CD8 Tef	CD8-Tef-GZMA	non-dominant group
P08_T_1049	7034.38	7946	Tumor	P08	T cell	CD8 Tef	CD8-Tef-GZMA	non-dominant group
P08_T_1066	12066.2	8812	Tumor	P08	T cell	CD8 Tef	CD8-Tef-APOC2	non-dominant group
P08_T_1068	14403.6	12380	Tumor	P08	T cell	CD8 Tef	CD8-Tef-APOC2	non-dominant group
P08_T_1069	11144.5	11309	Tumor	P08	T cell	CD8 Tef	CD8-Tef-APOC2	non-dominant group
P08_T_1073	8177.34	10622	Tumor	P08	T cell	CD8 Tef	CD8-Tef-APOC2	non-dominant group
P08_T_1075	14915.3	8734	Tumor	P08	T cell	CD8 Mait	CD8-Mait-MKI67	non-dominant group
P08_T_1076	13487.7	8871	Tumor	P08	T cell	CD8 Mait	CD8-Mait-MKI67	non-dominant group
P08_T_1086	8195.22	8458	Tumor	P08	T cell	CD8 Tef	CD8-Tef-GZMA	non-dominant group
P08_T_1087	8209.47	11016	Tumor	P08	T cell	CD8 Tef	CD8-Tef-APOC2	non-dominant group
P08_T_1093	10179.2	11566	Tumor	P08	T cell	CD8 Tef	CD8-Tef-APOC2	non-dominant group
P08_T_1096	7281.53	7623	Tumor	P08	T cell	CD8 Tef	CD8-Tef-GZMA	non-dominant group
P08_T_1098	7600.63	9990	Tumor	P08	T cell	CD8 Tef	CD8-Tef-APOC2	non-dominant group
P08_T_1109	15014.6	8534	Tumor	P08	T cell	CD8 Tef	CD8-Tef-APOC2	non-dominant group
P08_T_1120	7789.58	9622	Tumor	P08	T cell	CD8 Tef	CD8-Tef-CXCL13	non-dominant group
P08_T_1122	14245.3	11562	Tumor	P08	T cell	CD8 Tef	CD8-Tef-APOC2	non-dominant group
P08_T_1123	9750.35	11584	Tumor	P08	T cell	CD8 Tef	CD8-Tef-APOC2	non-dominant group
P08_T_1133	12476.3	10821	Tumor	P08	T cell	CD8 Tef	CD8-Tef-APOC2	non-dominant group
P08_T_1140	12840.2	10805	Tumor	P08	T cell	CD8 Tef	CD8-Tef-APOC2	non-dominant group
P08_T_1156	5320.71	9715	Tumor	P08	T cell	CD8 Tef	CD8-Tef-APOC2	non-dominant group
P08_T_1162	7888.55	8755	Tumor	P08	T cell	CD8 Tef	CD8-Tef-APOC2	non-dominant group
P08_T_1172	6968.09	9179	Tumor	P08	T cell	CD8 Tef	CD8-Tef-APOC2	non-dominant group
P08_T_1175	11137.5	10605	Tumor	P08	T cell	CD8 Tef	CD8-Tef-APOC2	non-dominant group
P08_T_1178	10049.9	8821	Tumor	P08	T cell	CD8 Tef	CD8-Tef-APOC2	non-dominant group
P08_T_1182	7531.04	8324	Tumor	P08	T cell	CD8 Tef	CD8-Tef-GZMA	non-dominant group
P08_T_1186	13622.2	11053	Tumor	P08	T cell	CD8 Tef	CD8-Tef-APOC2	non-dominant group
P08_T_1187	12317.5	10972	Tumor	P08	T cell	CD8 Tef	CD8-Tef-APOC2	non-dominant group
P08_T_1193	5443.1	6382	Tumor	P08	T cell	CD8 Tef	CD8-Tef-APOC2	non-dominant group
P08_T_1206	11407.5	11178	Tumor	P08	T cell	CD8 Tef	CD8-Tef-APOC2	non-dominant group
P08_T_1207	10698	9946	Tumor	P08	T cell	CD8 Tef	CD8-Tef-APOC2	non-dominant group
P08_T_1209	12719.5	11474	Tumor	P08	T cell	CD8 Tef	CD8-Tef-APOC2	non-dominant group
P08_T_1213	9758.66	10637	Tumor	P08	T cell	CD8 Tef	CD8-Tef-CXCL13	non-dominant group
P08_T_1215	7263.07	7564	Tumor	P08	T cell	CD8 Mait	CD8-Mait-MKI67	non-dominant group
P08_T_1226	9013.18	9050	Tumor	P08	T cell	CD8 Tef	CD8-Tef-APOC2	non-dominant group
P08_T_1229	12877.2	8678	Tumor	P08	T cell	CD8 Tef	CD8-Tef-CXCL13	non-dominant group
P08_T_1230	9888.5	10695	Tumor	P08	T cell	CD8 Tef	CD8-Tef-APOC2	non-dominant group
P08_T_1232	14380.2	12432	Tumor	P08	T cell	CD8 Tef	CD8-Tef-APOC2	non-dominant group
P08_T_1237	13201.2	10314	Tumor	P08	T cell	CD8 Mait	CD8-Mait-MKI67	non-dominant group
P08_T_1243	7187.88	8454	Tumor	P08	T cell	CD8 Tef	CD8-Tef-APOC2	non-dominant group
P08_T_1245	8443.21	9842	Tumor	P08	T cell	CD8 Tef	CD8-Tef-APOC2	non-dominant group
P08_T_1248	8551	9407	Tumor	P08	T cell	CD8 Tef	CD8-Tef-CXCL13	non-dominant group
P08_T_1258	8253.34	8692	Tumor	P08	T cell	CD8 Tef	CD8-Tef-APOC2	non-dominant group
P08_T_1266	7762.29	9161	Tumor	P08	T cell	CD8 Tef	CD8-Tef-APOC2	non-dominant group
P08_T_1269	10325.5	8532	Tumor	P08	T cell	CD8 Mait	CD8-Mait-MKI67	non-dominant group
P08_T_1270	7741.06	8887	Tumor	P08	T cell	CD8 Tef	CD8-Tef-APOC2	non-dominant group
P08_T_1271	11649.2	9166	Tumor	P08	T cell	CD8 Tef	CD8-Tef-APOC2	non-dominant group
P08_T_1274	8228.71	9083	Tumor	P08	T cell	CD8 Tef	CD8-Tef-APOC2	non-dominant group
P08_T_1283	9721.5	11808	Tumor	P08	T cell	CD8 Tef	CD8-Tef-APOC2	non-dominant group
P08_T_1290	14877.9	12096	Tumor	P08	T cell	CD8 Tef	CD8-Tef-APOC2	non-dominant group
P08_T_1292	11318.1	9133	Tumor	P08	T cell	CD8 Tef	CD8-Tef-APOC2	non-dominant group
P08_T_1296	12606.7	9257	Tumor	P08	T cell	CD8 Mait	CD8-Mait-MKI67	non-dominant group
P08_T_1303	14692	11808	Tumor	P08	T cell	CD8 Tef	CD8-Tef-APOC2	non-dominant group
P08_T_1319	5341.71	6921	Tumor	P08	T cell	CD8 Tef	CD8-Tef-GZMA	non-dominant group
P08_T_1332	6265.04	6811	Tumor	P08	T cell	CD8 Tef	CD8-Tef-GZMA	non-dominant group
P08_T_1335	9391.62	8398	Tumor	P08	T cell	CD8 Mait	CD8-Mait-MKI67	non-dominant group
P08_T_1339	6342.62	7581	Tumor	P08	T cell	CD8 Tef	CD8-Tef-GZMA	non-dominant group
P08_T_1350	6366.33	8334	Tumor	P08	T cell	CD8 Tef	CD8-Tef-GZMA	non-dominant group
P08_T_1361	5652.93	5613	Tumor	P08	T cell	CD8 Tef	CD8-Tef-GZMA	non-dominant group
P08_T_1365	6344.2	7442	Tumor	P08	T cell	CD8 Tef	CD8-Tef-GZMA	non-dominant group
P08_T_1366	6047.74	7863	Tumor	P08	T cell	CD8 Tef	CD8-Tef-GZMA	non-dominant group
P08_T_1371	10186	8477	Tumor	P08	T cell	CD8 Mait	CD8-Mait-MKI67	non-dominant group
P08_T_1380	6117.99	6266	Tumor	P08	T cell	CD8 Tef	CD8-Tef-GZMA	non-dominant group
P08_T_1387	10242	8043	Tumor	P08	T cell	CD8 Tef	CD8-Tef-CXCL13	non-dominant group
P08_T_1403	6978.03	7341	Tumor	P08	T cell	CD8 Tef	CD8-Tef-GZMA	non-dominant group
P08_T_1410	10471.6	7790	Tumor	P08	T cell	CD8 Tef	CD8-Tef-APOC2	non-dominant group
P08_T_1543	6193	6344	Tumor	P08	T cell	CD8 Tef	CD8-Tef-GZMA	non-dominant group
P08_T_1550	5823.18	5883	Tumor	P08	T cell	CD8 Tef	CD8-Tef-GZMA	non-dominant group
P08_T_1554	6646.61	6978	Tumor	P08	T cell	CD8 Tef	CD8-Tef-GZMA	non-dominant group
P08_T_1561	4936.11	6016	Tumor	P08	T cell	CD8 Tef	CD8-Tef-GZMA	non-dominant group
P08_T_1569	11070.9	8158	Tumor	P08	T cell	CD8 Mait	CD8-Mait-MKI67	non-dominant group
P08_T_1587	6869.07	7679	Tumor	P08	T cell	CD8 Tef	CD8-Tef-APOC2	non-dominant group
P08_T_1600	5228.52	5614	Tumor	P08	T cell	CD8 Tef	CD8-Tef-GZMA	non-dominant group
P08_T_1628	7019.39	5004	Tumor	P08	T cell	CD8 Tef	CD8-Tef-CXCL13	non-dominant group
P08_T_1630	6719.69	8293	Tumor	P08	T cell	CD8 Mait	CD8-Mait-MKI67	non-dominant group
P08_T_1639	12484.3	11825	Tumor	P08	T cell	CD8 Tef	CD8-Tef-APOC2	non-dominant group
P08_T_1651	6913.66	7018	Tumor	P08	T cell	CD8 Tef	CD8-Tef-GZMA	non-dominant group
P08_T_1664	6464.89	8072	Tumor	P08	T cell	CD8 Tef	CD8-Tef-GZMA	non-dominant group
P08_T_1670	6543.4	7980	Tumor	P08	T cell	CD8 Tef	CD8-Tef-CXCL13	non-dominant group
P08_T_1693	7255.05	5858	Tumor	P08	T cell	CD8 Tef	CD8-Tef-GZMA	non-dominant group
P08_T_1702	9983.27	7995	Tumor	P08	T cell	CD8 Tef	CD8-Tef-APOC2	non-dominant group
P08_T_1706	7228.63	6564	Tumor	P08	T cell	CD8 Tef	CD8-Tef-GZMA	non-dominant group
P08_T_1714	7588.34	9398	Tumor	P08	T cell	CD8 Tef	CD8-Tef-CXCL13	non-dominant group
P08_T_1722	11088.4	9484	Tumor	P08	T cell	CD8 Tef	CD8-Tef-APOC2	non-dominant group
P08_T_1726	11352.8	10728	Tumor	P08	T cell	CD8 Tef	CD8-Tef-APOC2	non-dominant group
P08_T_1728	7905.05	9906	Tumor	P08	T cell	CD8 Tef	CD8-Tef-APOC2	non-dominant group
P08_T_1731	5524.97	7594	Tumor	P08	T cell	CD8 Tef	CD8-Tef-GZMA	non-dominant group
P08_T_1732	5703.16	6486	Tumor	P08	T cell	CD8 Tef	CD8-Tef-GZMA	non-dominant group
P08_T_1733	4581.93	6853	Tumor	P08	T cell	CD8 Tef	CD8-Tef-GZMA	non-dominant group
P08_T_1737	16484.4	11882	Tumor	P08	T cell	CD8 Tef	CD8-Tef-APOC2	non-dominant group
P08_T_1756	11397	11037	Tumor	P08	T cell	CD8 Tef	CD8-Tef-APOC2	non-dominant group
P08_T_1757	8917.42	8841	Tumor	P08	T cell	CD8 Tef	CD8-Tef-CXCL13	non-dominant group
P08_T_1760	5513.54	7269	Tumor	P08	T cell	CD8 Tef	CD8-Tef-APOC2	non-dominant group
P08_T_1773	11798.2	8329	Tumor	P08	T cell	CD8 Mait	CD8-Mait-MKI67	non-dominant group
P08_T_1778	6271.81	7934	Tumor	P08	T cell	CD8 Tef	CD8-Tef-GZMA	non-dominant group
P08_T_1784	4968.69	4301	Tumor	P08	T cell	CD8 Tef	CD8-Tef-APOC2	non-dominant group
P08_T_1785	2942.24	4052	Tumor	P08	T cell	CD8 Tef	CD8-Tef-CXCL13	non-dominant group
P09_T_0003	12605.4	7310	Tumor	P09	T cell	CD8 Tef	CD8-Tef-APOC2	dominant group
P09_T_0011	7202.15	5377	Tumor	P09	T cell	CD8 Mait	CD8-Mait-MKI67	dominant group
P09_T_0019	4048.52	6011	Tumor	P09	T cell	CD8 Tef	CD8-Tef-APOC2	dominant group
P09_T_0020	13605.4	7707	Tumor	P09	T cell	CD8 Mait	CD8-Mait-MKI67	dominant group
P09_T_0022	9888	6218	Tumor	P09	T cell	CD8 Mait	CD8-Mait-MKI67	dominant group
P09_T_0039	13439.3	7586	Tumor	P09	T cell	CD8 Mait	CD8-Mait-MKI67	dominant group
P09_T_0040	13301.9	7643	Tumor	P09	T cell	CD8 Mait	CD8-Mait-MKI67	dominant group
P09_T_0055	13854.3	9201	Tumor	P09	T cell	CD8 Mait	CD8-Mait-MKI67	dominant group
P09_T_0059	9261.49	7858	Tumor	P09	T cell	CD8 Tef	CD8-Tef-CXCL13	dominant group
P09_T_0073	11966.1	8217	Tumor	P09	T cell	CD8 Tef	CD8-Tef-APOC2	dominant group
P09_T_0083	10832.3	6782	Tumor	P09	T cell	CD8 Mait	CD8-Mait-MKI67	dominant group
P09_T_0089	11450.1	7306	Tumor	P09	T cell	CD8 Mait	CD8-Mait-MKI67	dominant group
P09_T_0093	8987.97	7338	Tumor	P09	T cell	CD8 Tef	CD8-Tef-APOC2	dominant group
P09_T_0095	13241.4	8136	Tumor	P09	T cell	CD8 Mait	CD8-Mait-MKI67	dominant group
P09_T_0195	9280.34	7644	Tumor	P09	T cell	CD8 Tef	CD8-Tef-CXCL13	dominant group
P09_T_0257	8599.4	6892	Tumor	P09	T cell	CD8 Mait	CD8-Mait-MKI67	dominant group
P09_T_0283	12196.8	8305	Tumor	P09	T cell	CD8 Mait	CD8-Mait-MKI67	dominant group
P09_T_0284	12204.1	8111	Tumor	P09	T cell	CD8 Mait	CD8-Mait-MKI67	dominant group
P09_T_0292	10345.9	6447	Tumor	P09	T cell	CD8 Tef	CD8-Tef-APOC2	dominant group
P09_T_0297	5773.26	4629	Tumor	P09	T cell	CD8 Tef	CD8-Tef-GZMA	dominant group
P09_T_0313	10602.9	7176	Tumor	P09	T cell	CD8 Mait	CD8-Mait-MKI67	dominant group
P09_T_0319	15577.2	8415	Tumor	P09	T cell	CD8 Mait	CD8-Mait-MKI67	dominant group
P09_T_0321	9509.11	7418	Tumor	P09	T cell	CD8 Mait	CD8-Mait-MKI67	dominant group
P09_T_0322	8936.04	7268	Tumor	P09	T cell	CD8 Tef	CD8-Tef-CXCL13	dominant group
P09_T_0324	12181	6371	Tumor	P09	T cell	CD8 Mait	CD8-Mait-MKI67	dominant group
P09_T_0331	11056.2	8604	Tumor	P09	T cell	CD8 Tef	CD8-Tef-APOC2	dominant group
P09_T_0335	5475.22	6340	Tumor	P09	T cell	CD8 Tef	CD8-Tef-GZMA	dominant group
P09_T_0370	5750.88	6717	Tumor	P09	T cell	CD8 Tef	CD8-Tef-GZMA	dominant group
P09_T_0377	8348.46	4904	Tumor	P09	T cell	CD8 Tef	CD8-Tef-CXCL13	dominant group
P09_T_0378	6997.68	6770	Tumor	P09	T cell	CD8 Tef	CD8-Tef-GZMA	dominant group
P09_T_0383	10019.7	8337	Tumor	P09	T cell	CD8 Tef	CD8-Tef-APOC2	dominant group
P09_T_0391	9214.94	6703	Tumor	P09	T cell	CD8 Tef	CD8-Tef-CXCL13	dominant group
P09_T_0423	9952.5	8045	Tumor	P09	T cell	CD8 Tef	CD8-Tef-APOC2	dominant group
P09_T_0427	7158.7	4705	Tumor	P09	T cell	CD8 Tef	CD8-Tef-GZMA	dominant group
P09_T_0431	7712.28	9368	Tumor	P09	T cell	CD8 Tef	CD8-Tef-APOC2	dominant group
P09_T_0432	12380.5	8580	Tumor	P09	T cell	CD8 Mait	CD8-Mait-MKI67	dominant group
P09_T_0439	11649.6	8547	Tumor	P09	T cell	CD8 Tef	CD8-Tef-APOC2	dominant group
P09_T_0440	6626.88	7032	Tumor	P09	T cell	CD8 Tef	CD8-Tef-CXCL13	dominant group
P09_T_0445	6123.87	6693	Tumor	P09	T cell	CD8 Tef	CD8-Tef-APOC2	dominant group
P09_T_0450	6109.69	7536	Tumor	P09	T cell	CD8 Tef	CD8-Tef-GZMA	dominant group
P09_T_0453	11206.7	8195	Tumor	P09	T cell	CD8 Tef	CD8-Tef-APOC2	dominant group
P09_T_0454	10869.3	7431	Tumor	P09	T cell	CD8 Mait	CD8-Mait-MKI67	dominant group
P09_T_0467	5076.86	6106	Tumor	P09	T cell	CD8 Tef	CD8-Tef-GZMA	dominant group
P09_T_0468	7103.61	7088	Tumor	P09	T cell	CD8 Tef	CD8-Tef-GZMA	dominant group
P09_T_0473	10908.7	11002	Tumor	P09	T cell	CD8 Tef	CD8-Tef-APOC2	dominant group
P09_T_0477	7434.83	7011	Tumor	P09	T cell	CD8 Tef	CD8-Tef-CXCL13	dominant group
P09_T_0484	12360	6966	Tumor	P09	T cell	CD8 Mait	CD8-Mait-MKI67	dominant group
P09_T_0490	4455.84	6133	Tumor	P09	T cell	CD8 Tef	CD8-Tef-GZMA	dominant group
P09_T_0491	5775	4399	Tumor	P09	T cell	CD8 Tef	CD8-Tef-CXCL13	dominant group
P09_T_0499	5403.38	6768	Tumor	P09	T cell	CD8 Tef	CD8-Tef-GZMA	dominant group
P09_T_0500	6456.8	6761	Tumor	P09	T cell	CD8 Tef	CD8-Tef-GZMA	dominant group
P09_T_0506	12669.1	7215	Tumor	P09	T cell	CD8 Tef	CD8-Tef-APOC2	dominant group
P09_T_0513	8025.33	6730	Tumor	P09	T cell	CD8 Tef	CD8-Tef-GZMA	dominant group
P09_T_0517	7007.83	6868	Tumor	P09	T cell	CD8 Tef	CD8-Tef-CXCL13	dominant group
P09_T_0519	9678.07	7068	Tumor	P09	T cell	CD8 Mait	CD8-Mait-MKI67	dominant group
P09_T_0520	10297	7706	Tumor	P09	T cell	CD8 Tef	CD8-Tef-APOC2	dominant group
P09_T_0525	6208.32	6589	Tumor	P09	T cell	CD8 Tef	CD8-Tef-CXCL13	dominant group
P09_T_0534	13291.2	9257	Tumor	P09	T cell	CD8 Tef	CD8-Tef-APOC2	dominant group
P09_T_0539	7373.24	7955	Tumor	P09	T cell	CD8 Tef	CD8-Tef-APOC2	dominant group
P09_T_0550	7780.13	7368	Tumor	P09	T cell	CD8 Tef	CD8-Tef-GZMA	dominant group
P09_T_0552	7790.76	7846	Tumor	P09	T cell	CD8 Tef	CD8-Tef-GZMA	dominant group
P09_T_0563	11956.4	7823	Tumor	P09	T cell	CD8 Mait	CD8-Mait-MKI67	dominant group
P09_T_0565	16335.9	8253	Tumor	P09	T cell	CD8 Mait	CD8-Mait-MKI67	dominant group
P09_T_0572	9818.61	8225	Tumor	P09	T cell	CD8 Tef	CD8-Tef-APOC2	dominant group
P09_T_0585	6100.63	6371	Tumor	P09	T cell	CD8 Tef	CD8-Tef-GZMA	dominant group
P09_T_0593	9576.16	7270	Tumor	P09	T cell	CD8 Tef	CD8-Tef-APOC2	dominant group
P09_T_0594	6228.57	7876	Tumor	P09	T cell	CD8 Tef	CD8-Tef-CXCL13	dominant group
P09_T_0596	9262.66	7763	Tumor	P09	T cell	CD8 Tef	CD8-Tef-APOC2	dominant group
P09_T_0598	4264.93	5313	Tumor	P09	T cell	CD8 Tef	CD8-Tef-GZMA	dominant group
P09_T_0603	5721.75	6165	Tumor	P09	T cell	CD8 Tef	CD8-Tef-GZMA	dominant group
P09_T_0606	7427.21	7761	Tumor	P09	T cell	CD8 Tef	CD8-Tef-CXCL13	dominant group
P09_T_0614	7156.79	6203	Tumor	P09	T cell	CD8 Tef	CD8-Tef-GZMA	dominant group
P09_T_0615	4957.14	7913	Tumor	P09	T cell	CD8 Tef	CD8-Tef-APOC2	dominant group
P09_T_0625	12516.4	8526	Tumor	P09	T cell	CD8 Mait	CD8-Mait-MKI67	dominant group
P09_T_0633	9466.94	7303	Tumor	P09	T cell	CD8 Tef	CD8-Tef-CXCL13	dominant group
P09_T_0651	5696.7	6020	Tumor	P09	T cell	CD8 Tef	CD8-Tef-APOC2	dominant group
P09_T_0653	6783.24	7086	Tumor	P09	T cell	CD8 Tef	CD8-Tef-CXCL13	dominant group
P09_T_0657	5271.96	7920	Tumor	P09	T cell	CD8 Tef	CD8-Tef-GZMA	dominant group
P09_T_0661	9076.79	7171	Tumor	P09	T cell	CD8 Tef	CD8-Tef-CXCL13	dominant group
P09_T_0663	8426.81	7649	Tumor	P09	T cell	CD8 Tef	CD8-Tef-APOC2	dominant group
P09_T_0669	5818.62	7130	Tumor	P09	T cell	CD8 Tef	CD8-Tef-GZMA	dominant group
P09_T_0672	7395.92	6021	Tumor	P09	T cell	CD8 Tef	CD8-Tef-GZMA	dominant group
P09_T_0673	6064.55	6645	Tumor	P09	T cell	CD8 Tef	CD8-Tef-GZMA	dominant group
P09_T_0683	5781.37	4551	Tumor	P09	T cell	CD8 Tef	CD8-Tef-APOC2	dominant group
P09_T_0700	9703.27	7534	Tumor	P09	T cell	CD8 Tef	CD8-Tef-APOC2	dominant group
P09_T_0701	9396.52	6709	Tumor	P09	T cell	CD8 Mait	CD8-Mait-MKI67	dominant group
P09_T_0705	6746.4	5901	Tumor	P09	T cell	CD8 Tef	CD8-Tef-CXCL13	dominant group
P09_T_0708	7986.86	7421	Tumor	P09	T cell	CD8 Tef	CD8-Tef-CXCL13	dominant group
P09_T_0709	7762.7	7110	Tumor	P09	T cell	CD8 Tef	CD8-Tef-CXCL13	dominant group
P09_T_0712	8338.2	10006	Tumor	P09	T cell	CD8 Tef	CD8-Tef-APOC2	dominant group
P09_T_0716	7086.98	7049	Tumor	P09	T cell	CD8 Tef	CD8-Tef-CXCL13	dominant group
P09_T_0717	7366.66	7360	Tumor	P09	T cell	CD8 Tef	CD8-Tef-APOC2	dominant group
P09_T_0718	7887.62	6391	Tumor	P09	T cell	CD8 Mait	CD8-Mait-MKI67	dominant group
P09_T_0722	8668.63	7279	Tumor	P09	T cell	CD8 Tef	CD8-Tef-CXCL13	dominant group
P09_T_0725	10632.9	7532	Tumor	P09	T cell	CD8 Tef	CD8-Tef-APOC2	dominant group
P09_T_0726	6788.26	7061	Tumor	P09	T cell	CD8 Tef	CD8-Tef-APOC2	dominant group
P09_T_0729	5602.77	6193	Tumor	P09	T cell	CD8 Tef	CD8-Tef-GZMA	dominant group
P09_T_0733	7586.28	7705	Tumor	P09	T cell	CD8 Tef	CD8-Tef-CXCL13	dominant group
P09_T_0735	5655.89	7326	Tumor	P09	T cell	CD8 Tef	CD8-Tef-GZMA	dominant group
P09_T_0741	5953.35	6841	Tumor	P09	T cell	CD8 Tef	CD8-Tef-CXCL13	dominant group
P09_T_0742	6624.23	7459	Tumor	P09	T cell	CD8 Tef	CD8-Tef-APOC2	dominant group
P09_T_0744	12930	8058	Tumor	P09	T cell	CD8 Mait	CD8-Mait-MKI67	dominant group
P09_T_0748	4958.87	5995	Tumor	P09	T cell	CD8 Tef	CD8-Tef-GZMA	dominant group
P09_T_0758	7763.44	6730	Tumor	P09	T cell	CD8 Tef	CD8-Tef-CXCL13	dominant group
P09_T_0761	8179.75	8718	Tumor	P09	T cell	CD8 Tef	CD8-Tef-APOC2	dominant group
P09_T_0762	6865.39	5898	Tumor	P09	T cell	CD8 Tef	CD8-Tef-CXCL13	dominant group
P09_T_0764	6799.43	8437	Tumor	P09	T cell	CD8 Tef	CD8-Tef-APOC2	dominant group
P09_T_0766	5489.42	6170	Tumor	P09	T cell	CD8 Tef	CD8-Tef-GZMA	dominant group
P09_T_0767	6258.08	6595	Tumor	P09	T cell	CD8 Tef	CD8-Tef-GZMA	dominant group
P09_T_0772	11596.3	6945	Tumor	P09	T cell	CD8 Tef	CD8-Tef-APOC2	dominant group
P09_T_0792	5842.47	6671	Tumor	P09	T cell	CD8 Tef	CD8-Tef-GZMA	dominant group
P09_T_0793	5862.25	6569	Tumor	P09	T cell	CD8 Tef	CD8-Tef-GZMA	dominant group
P09_T_0794	11590	7498	Tumor	P09	T cell	CD8 Mait	CD8-Mait-MKI67	dominant group
P09_T_0798	10231.5	7315	Tumor	P09	T cell	CD8 Mait	CD8-Mait-MKI67	dominant group
P09_T_0804	5688.34	6584	Tumor	P09	T cell	CD8 Tef	CD8-Tef-GZMA	dominant group
P09_T_0808	12874.9	10835	Tumor	P09	T cell	CD8 Tef	CD8-Tef-APOC2	dominant group
P09_T_0833	7438.47	6718	Tumor	P09	T cell	CD8 Tef	CD8-Tef-CXCL13	dominant group
P09_T_0835	5804.13	6207	Tumor	P09	T cell	CD8 Tef	CD8-Tef-GZMA	dominant group
P09_T_0838	6598.3	8164	Tumor	P09	T cell	CD8 Tef	CD8-Tef-GZMA	dominant group
P09_T_0848	8808.43	9362	Tumor	P09	T cell	CD8 Tef	CD8-Tef-APOC2	dominant group
P09_T_0852	10192.7	7375	Tumor	P09	T cell	CD8 Tef	CD8-Tef-CXCL13	dominant group
P09_T_0861	12478.8	8620	Tumor	P09	T cell	CD8 Tef	CD8-Tef-APOC2	dominant group
P09_T_0866	9188.35	7514	Tumor	P09	T cell	CD8 Tef	CD8-Tef-GZMA	dominant group
P09_T_0901	8841.82	6466	Tumor	P09	T cell	CD8 Tef	CD8-Tef-GZMA	dominant group
P09_T_0927	9242.59	7032	Tumor	P09	T cell	CD8 Tef	CD8-Tef-APOC2	dominant group
P09_T_0940	11230.3	8082	Tumor	P09	T cell	CD8 Tef	CD8-Tef-APOC2	dominant group
P09_T_0941	11907.9	7488	Tumor	P09	T cell	CD8 Mait	CD8-Mait-MKI67	dominant group
P09_T_0942	9245	7988	Tumor	P09	T cell	CD8 Tef	CD8-Tef-APOC2	dominant group
P09_T_0948	9361.69	7354	Tumor	P09	T cell	CD8 Tef	CD8-Tef-APOC2	dominant group
P09_T_0949	9087.82	8560	Tumor	P09	T cell	CD8 Tef	CD8-Tef-APOC2	dominant group
P09_T_0951	5839.33	7210	Tumor	P09	T cell	CD8 Tef	CD8-Tef-APOC2	dominant group
P09_T_0954	6177.93	6105	Tumor	P09	T cell	CD8 Tef	CD8-Tef-GZMA	dominant group
P09_T_0961	6656.44	6045	Tumor	P09	T cell	CD8 Tef	CD8-Tef-APOC2	dominant group
P09_T_0967	9523.79	8883	Tumor	P09	T cell	CD8 Tef	CD8-Tef-APOC2	dominant group
P09_T_0968	9132.47	7212	Tumor	P09	T cell	CD8 Tef	CD8-Tef-APOC2	dominant group
P09_T_0970	11763.4	6662	Tumor	P09	T cell	CD8 Mait	CD8-Mait-MKI67	dominant group
P09_T_0974	9332.73	7097	Tumor	P09	T cell	CD8 Tef	CD8-Tef-CXCL13	dominant group
P09_T_0981	5637.21	5853	Tumor	P09	T cell	CD8 Tef	CD8-Tef-GZMA	dominant group
P09_T_0982	6526.47	6870	Tumor	P09	T cell	CD8 Tef	CD8-Tef-GZMA	dominant group
P09_T_0986	12014.5	7838	Tumor	P09	T cell	CD8 Tef	CD8-Tef-APOC2	dominant group
P09_T_0992	6301.73	6794	Tumor	P09	T cell	CD8 Tef	CD8-Tef-GZMA	dominant group
P09_T_0994	7080.3	7733	Tumor	P09	T cell	CD8 Tef	CD8-Tef-APOC2	dominant group
P09_T_0996	6159.76	7518	Tumor	P09	T cell	CD8 Tef	CD8-Tef-GZMA	dominant group
P09_T_1007	9794.87	9221	Tumor	P09	T cell	CD8 Tef	CD8-Tef-APOC2	dominant group
P09_T_1020	8844.61	8641	Tumor	P09	T cell	CD8 Tef	CD8-Tef-APOC2	dominant group
P09_T_1021	7026.45	6910	Tumor	P09	T cell	CD8 Tef	CD8-Tef-GZMA	dominant group
P09_T_1022	9215.14	8390	Tumor	P09	T cell	CD8 Tef	CD8-Tef-CXCL13	dominant group
P09_T_1054	7438.69	8370	Tumor	P09	T cell	CD8 Tef	CD8-Tef-APOC2	dominant group
P09_T_1061	10063.7	7111	Tumor	P09	T cell	CD8 Tef	CD8-Tef-CXCL13	dominant group
P09_T_1073	5504.4	7154	Tumor	P09	T cell	CD8 Tef	CD8-Tef-GZMA	dominant group
P09_T_1076	5760.92	5847	Tumor	P09	T cell	CD8 Tef	CD8-Tef-GZMA	dominant group
P09_T_1090	12058.3	10857	Tumor	P09	T cell	CD8 Tef	CD8-Tef-APOC2	dominant group
P09_T_1092	7098.5	7688	Tumor	P09	T cell	CD8 Tef	CD8-Tef-GZMA	dominant group
P09_T_1093	10118.6	6790	Tumor	P09	T cell	CD8 Mait	CD8-Mait-MKI67	dominant group
P09_T_1111	9636.43	7889	Tumor	P09	T cell	CD8 Tef	CD8-Tef-APOC2	dominant group
P09_T_1114	6375.47	7650	Tumor	P09	T cell	CD8 Tef	CD8-Tef-CXCL13	dominant group
P09_T_1129	8278.13	8514	Tumor	P09	T cell	CD8 Tef	CD8-Tef-APOC2	dominant group
P09_T_1130	6867.33	8296	Tumor	P09	T cell	CD8 Tef	CD8-Tef-APOC2	dominant group
P09_T_1133	5973.67	6450	Tumor	P09	T cell	CD8 Tef	CD8-Tef-GZMA	dominant group
P09_T_1138	11290.5	8591	Tumor	P09	T cell	CD8 Mait	CD8-Mait-MKI67	dominant group
P09_T_1141	6281.62	6251	Tumor	P09	T cell	CD8 Tef	CD8-Tef-CXCL13	dominant group
P09_T_1142	7020.04	10585	Tumor	P09	T cell	CD8 Tef	CD8-Tef-APOC2	dominant group
P09_T_1148	9371.58	9097	Tumor	P09	T cell	CD8 Tef	CD8-Tef-APOC2	dominant group
P09_T_1990	14141.6	8528	Tumor	P09	T cell	CD8 Mait	CD8-Mait-MKI67	dominant group
P09_T_2006	12450.5	8298	Tumor	P09	T cell	CD8 Mait	CD8-Mait-MKI67	dominant group
P10_T_0004	11256.2	6962	Tumor	P10	T cell	CD8 Mait	CD8-Mait-MKI67	dominant group
P10_T_0006	4293.33	5166	Tumor	P10	T cell	CD8 Tef	CD8-Tef-APOC2	dominant group
P10_T_0021	9497.66	7370	Tumor	P10	T cell	CD8 Mait	CD8-Mait-MKI67	dominant group
P10_T_0023	8516.34	7051	Tumor	P10	T cell	CD8 Tef	CD8-Tef-CXCL13	dominant group
P10_T_0024	6137.81	6979	Tumor	P10	T cell	CD8 Tef	CD8-Tef-CXCL13	dominant group
P10_T_0029	9688	7142	Tumor	P10	T cell	CD8 Mait	CD8-Mait-MKI67	dominant group
P10_T_0031	8740.23	6918	Tumor	P10	T cell	CD8 Tef	CD8-Tef-CXCL13	dominant group
P10_T_0033	4000.55	5315	Tumor	P10	T cell	CD8 Tef	CD8-Tef-APOC2	dominant group
P10_T_0034	4049.26	5004	Tumor	P10	T cell	CD8 Tef	CD8-Tef-APOC2	dominant group
P10_T_0037	11126.4	7525	Tumor	P10	T cell	CD8 Mait	CD8-Mait-MKI67	dominant group
P10_T_0039	6171.65	6412	Tumor	P10	T cell	CD8 Tef	CD8-Tef-GZMA	dominant group
P10_T_0041	5679.37	6361	Tumor	P10	T cell	CD8 Tef	CD8-Tef-GZMA	dominant group
P10_T_0048	7542.98	5465	Tumor	P10	T cell	CD8 Tef	CD8-Tef-GZMA	dominant group
P10_T_0073	7078.04	7396	Tumor	P10	T cell	CD8 Tef	CD8-Tef-GZMA	dominant group
P10_T_0082	4865.04	6935	Tumor	P10	T cell	CD8 Tef	CD8-Tef-GZMA	dominant group
P10_T_0086	6874.17	6960	Tumor	P10	T cell	CD8 Tef	CD8-Tef-CXCL13	dominant group
P10_T_0109	7062.15	7794	Tumor	P10	T cell	CD8 Tef	CD8-Tef-GZMA	dominant group
P10_T_0115	7426.98	7912	Tumor	P10	T cell	CD8 Tef	CD8-Tef-GZMA	dominant group
P10_T_0116	6810.26	7814	Tumor	P10	T cell	CD8 Tef	CD8-Tef-GZMA	dominant group
P10_T_0121	7405.25	7477	Tumor	P10	T cell	CD8 Tef	CD8-Tef-GZMA	dominant group
P10_T_0127	6491.87	7539	Tumor	P10	T cell	CD8 Tef	CD8-Tef-GZMA	dominant group
P10_T_0130	9865.9	7677	Tumor	P10	T cell	CD8 Tef	CD8-Tef-CXCL13	dominant group
P10_T_0135	6886.63	7555	Tumor	P10	T cell	CD8 Tef	CD8-Tef-GZMA	dominant group
P10_T_0145	6053.33	7260	Tumor	P10	T cell	CD8 Tef	CD8-Tef-CXCL13	dominant group
P10_T_0148	10270.4	7990	Tumor	P10	T cell	CD8 Mait	CD8-Mait-MKI67	dominant group
P10_T_0159	8196.61	7177	Tumor	P10	T cell	CD8 Tef	CD8-Tef-APOC2	dominant group
P10_T_0160	10598.3	7827	Tumor	P10	T cell	CD8 Mait	CD8-Mait-MKI67	dominant group
P10_T_0169	6720.59	7217	Tumor	P10	T cell	CD8 Tef	CD8-Tef-GZMA	dominant group
P10_T_0172	8238.85	7851	Tumor	P10	T cell	CD8 Tef	CD8-Tef-APOC2	dominant group
P10_T_0173	13099.1	7926	Tumor	P10	T cell	CD8 Mait	CD8-Mait-MKI67	dominant group
P10_T_0192	8963.56	6500	Tumor	P10	T cell	CD8 Tef	CD8-Tef-APOC2	dominant group
P10_T_0195	6683.92	7714	Tumor	P10	T cell	CD8 Tef	CD8-Tef-GZMA	dominant group
P10_T_0214	7770.97	8028	Tumor	P10	T cell	CD8 Tef	CD8-Tef-CXCL13	dominant group
P10_T_0226	9394.2	8818	Tumor	P10	T cell	CD8 Mait	CD8-Mait-MKI67	dominant group
P10_T_0227	6072.91	7600	Tumor	P10	T cell	CD8 Tef	CD8-Tef-GZMA	dominant group
P10_T_0233	3153.75	5803	Tumor	P10	T cell	CD8 Tef	CD8-Tef-APOC2	dominant group
P10_T_0234	4749.48	7168	Tumor	P10	T cell	CD8 Tef	CD8-Tef-APOC2	dominant group
P10_T_0245	7333.68	8096	Tumor	P10	T cell	CD8 Tef	CD8-Tef-APOC2	dominant group
P10_T_0246	7248.25	8004	Tumor	P10	T cell	CD8 Tef	CD8-Tef-APOC2	dominant group
P10_T_0249	6574.26	7889	Tumor	P10	T cell	CD8 Tef	CD8-Tef-APOC2	dominant group
P10_T_0251	10152.5	8398	Tumor	P10	T cell	CD8 Tef	CD8-Tef-CXCL13	dominant group
P10_T_0256	12385.6	7553	Tumor	P10	T cell	CD8 Tef	CD8-Tef-APOC2	dominant group
P10_T_0260	8264.43	6853	Tumor	P10	T cell	CD8 Tef	CD8-Tef-CXCL13	dominant group
P10_T_0265	5406.98	5960	Tumor	P10	T cell	CD8 Tef	CD8-Tef-GZMA	dominant group
P10_T_0269	5765.59	6551	Tumor	P10	T cell	CD8 Tef	CD8-Tef-GZMA	dominant group
P10_T_0281	7253.32	6652	Tumor	P10	T cell	CD8 Tef	CD8-Tef-GZMA	dominant group
P10_T_0285	5194.28	5849	Tumor	P10	T cell	CD8 Tef	CD8-Tef-GZMA	dominant group
P10_T_0297	7514.77	4958	Tumor	P10	T cell	CD8 Tef	CD8-Tef-APOC2	dominant group
P10_T_0298	5550.83	6557	Tumor	P10	T cell	CD8 Tef	CD8-Tef-GZMA	dominant group
P10_T_0299	8258.96	7151	Tumor	P10	T cell	CD8 Mait	CD8-Mait-MKI67	dominant group
P10_T_0304	7123.24	6222	Tumor	P10	T cell	CD8 Tef	CD8-Tef-GZMA	dominant group
P10_T_0306	5026.36	6445	Tumor	P10	T cell	CD8 Tef	CD8-Tef-GZMA	dominant group
P10_T_0309	8260.62	6836	Tumor	P10	T cell	CD8 Mait	CD8-Mait-MKI67	dominant group
P10_T_0318	9009.41	6606	Tumor	P10	T cell	CD8 Mait	CD8-Mait-MKI67	dominant group
P10_T_0323	7510.91	9634	Tumor	P10	T cell	CD8 Tef	CD8-Tef-APOC2	dominant group
P10_T_0332	7335.24	8444	Tumor	P10	T cell	CD8 Tef	CD8-Tef-APOC2	dominant group
P10_T_0333	6344.16	8648	Tumor	P10	T cell	CD8 Tef	CD8-Tef-APOC2	dominant group
P10_T_0336	7488.61	9269	Tumor	P10	T cell	CD8 Tef	CD8-Tef-APOC2	dominant group
P10_T_0338	7617.97	9200	Tumor	P10	T cell	CD8 Tef	CD8-Tef-APOC2	dominant group
P10_T_0340	5352.47	8673	Tumor	P10	T cell	CD8 Tef	CD8-Tef-APOC2	dominant group
P10_T_0343	9723.41	8628	Tumor	P10	T cell	CD8 Mait	CD8-Mait-MKI67	dominant group
P10_T_0349	6380.66	8749	Tumor	P10	T cell	CD8 Tef	CD8-Tef-APOC2	dominant group
P10_T_0351	5782.68	8932	Tumor	P10	T cell	CD8 Tef	CD8-Tef-APOC2	dominant group
P10_T_0367	10308.6	8955	Tumor	P10	T cell	CD8 Mait	CD8-Mait-MKI67	dominant group
P10_T_0370	6143.69	8567	Tumor	P10	T cell	CD8 Tef	CD8-Tef-APOC2	dominant group
P10_T_0373	7045.18	8519	Tumor	P10	T cell	CD8 Tef	CD8-Tef-APOC2	dominant group
P10_T_0378	6961.9	8545	Tumor	P10	T cell	CD8 Tef	CD8-Tef-APOC2	dominant group
P10_T_0389	5504.14	8904	Tumor	P10	T cell	CD8 Tef	CD8-Tef-APOC2	dominant group
P10_T_0393	9035.87	9928	Tumor	P10	T cell	CD8 Tef	CD8-Tef-APOC2	dominant group
P10_T_0395	6737.38	9080	Tumor	P10	T cell	CD8 Tef	CD8-Tef-APOC2	dominant group
P10_T_0397	7779.75	8828	Tumor	P10	T cell	CD8 Tef	CD8-Tef-GZMA	dominant group
P10_T_0398	13232.5	9691	Tumor	P10	T cell	CD8 Mait	CD8-Mait-MKI67	dominant group
P10_T_0399	8097.4	8875	Tumor	P10	T cell	CD8 Tef	CD8-Tef-APOC2	dominant group
P10_T_0406	7265.13	8585	Tumor	P10	T cell	CD8 Tef	CD8-Tef-APOC2	dominant group
P10_T_0409	8453.25	9364	Tumor	P10	T cell	CD8 Tef	CD8-Tef-GZMA	dominant group
P10_T_0412	4050.69	7215	Tumor	P10	T cell	CD8 Tef	CD8-Tef-APOC2	dominant group
P10_T_0415	4169.19	7282	Tumor	P10	T cell	CD8 Tef	CD8-Tef-APOC2	dominant group
P10_T_0418	3898.33	7113	Tumor	P10	T cell	CD8 Tef	CD8-Tef-APOC2	dominant group
P10_T_0422	4519.06	7271	Tumor	P10	T cell	CD8 Tef	CD8-Tef-APOC2	dominant group
P10_T_0423	16338.3	11297	Tumor	P10	T cell	CD8 Tef	CD8-Tef-APOC2	dominant group
P10_T_0430	9377.03	8436	Tumor	P10	T cell	CD8 Tef	CD8-Tef-CXCL13	dominant group
P10_T_0431	6493.31	8245	Tumor	P10	T cell	CD8 Tef	CD8-Tef-CXCL13	dominant group
P10_T_0437	7764.8	9707	Tumor	P10	T cell	CD8 Tef	CD8-Tef-APOC2	dominant group
P10_T_0441	5240.14	9137	Tumor	P10	T cell	CD8 Tef	CD8-Tef-APOC2	dominant group
P10_T_0445	8363.05	9526	Tumor	P10	T cell	CD8 Tef	CD8-Tef-APOC2	dominant group
P10_T_0446	4203.17	7567	Tumor	P10	T cell	CD8 Tef	CD8-Tef-APOC2	dominant group
P10_T_0454	7966.1	8566	Tumor	P10	T cell	CD8 Tef	CD8-Tef-GZMA	dominant group
P10_T_0455	7346.4	8215	Tumor	P10	T cell	CD8 Mait	CD8-Mait-MKI67	dominant group
P10_T_0456	11468.6	10399	Tumor	P10	T cell	CD8 Tef	CD8-Tef-APOC2	dominant group
P10_T_0462	7410.75	9194	Tumor	P10	T cell	CD8 Tef	CD8-Tef-APOC2	dominant group
P10_T_0471	9881.61	8706	Tumor	P10	T cell	CD8 Mait	CD8-Mait-MKI67	dominant group
P10_T_0472	10304.5	8989	Tumor	P10	T cell	CD8 Tef	CD8-Tef-APOC2	dominant group
P10_T_0487	9783.21	8933	Tumor	P10	T cell	CD8 Mait	CD8-Mait-MKI67	dominant group
P10_T_0488	8643.32	8985	Tumor	P10	T cell	CD8 Tef	CD8-Tef-APOC2	dominant group
P10_T_0489	11860.6	9068	Tumor	P10	T cell	CD8 Mait	CD8-Mait-MKI67	dominant group
P10_T_0492	8882.97	8209	Tumor	P10	T cell	CD8 Mait	CD8-Mait-MKI67	dominant group
P10_T_0502	6417.33	8415	Tumor	P10	T cell	CD8 Tef	CD8-Tef-CXCL13	dominant group
P10_T_0515	6294.11	7071	Tumor	P10	T cell	CD8 Tef	CD8-Tef-CXCL13	dominant group
P10_T_0516	6118.54	7797	Tumor	P10	T cell	CD8 Tef	CD8-Tef-GZMA	dominant group
P10_T_0522	6782.2	7761	Tumor	P10	T cell	CD8 Mait	CD8-Mait-MKI67	dominant group
P10_T_0523	6157.65	7896	Tumor	P10	T cell	CD8 Mait	CD8-Mait-MKI67	dominant group
P10_T_0525	6132.21	8234	Tumor	P10	T cell	CD8 Tef	CD8-Tef-GZMA	dominant group
P10_T_0528	5745.5	8074	Tumor	P10	T cell	CD8 Tef	CD8-Tef-GZMA	dominant group
P10_T_0531	6310.17	7911	Tumor	P10	T cell	CD8 Tef	CD8-Tef-GZMA	dominant group
P10_T_0535	5473.99	7729	Tumor	P10	T cell	CD8 Tef	CD8-Tef-CXCL13	dominant group
P10_T_0552	8527.89	9048	Tumor	P10	T cell	CD8 Tef	CD8-Tef-GZMA	dominant group
P10_T_0555	5081.25	7720	Tumor	P10	T cell	CD8 Tef	CD8-Tef-GZMA	dominant group
P10_T_0558	6739.39	8236	Tumor	P10	T cell	CD8 Tef	CD8-Tef-GZMA	dominant group
P10_T_0563	4995.12	7500	Tumor	P10	T cell	CD8 Tef	CD8-Tef-GZMA	dominant group
P10_T_0570	8481.16	8845	Tumor	P10	T cell	CD8 Mait	CD8-Mait-MKI67	dominant group
P10_T_0572	8526.41	9576	Tumor	P10	T cell	CD8 Tef	CD8-Tef-APOC2	dominant group
P10_T_0579	9224.63	8541	Tumor	P10	T cell	CD8 Tef	CD8-Tef-CXCL13	dominant group
P10_T_0581	7033.52	8503	Tumor	P10	T cell	CD8 Tef	CD8-Tef-GZMA	dominant group
P10_T_0583	6784.92	8042	Tumor	P10	T cell	CD8 Tef	CD8-Tef-CXCL13	dominant group
P10_T_0584	6790.23	8216	Tumor	P10	T cell	CD8 Tef	CD8-Tef-GZMA	dominant group
P10_T_0585	12103.6	8391	Tumor	P10	T cell	CD8 Mait	CD8-Mait-MKI67	dominant group
P10_T_0591	9465.15	10703	Tumor	P10	T cell	CD8 Tef	CD8-Tef-APOC2	dominant group
P10_T_0599	6994.66	8482	Tumor	P10	T cell	CD8 Tef	CD8-Tef-GZMA	dominant group
P10_T_0604	10438.3	10694	Tumor	P10	T cell	CD8 Tef	CD8-Tef-APOC2	dominant group
P10_T_0632	9687.77	8597	Tumor	P10	T cell	CD8 Tef	CD8-Tef-APOC2	dominant group
P10_T_0633	10282.8	8959	Tumor	P10	T cell	CD8 Tef	CD8-Tef-APOC2	dominant group
P10_T_0662	9081.61	9558	Tumor	P10	T cell	CD8 Tef	CD8-Tef-CXCL13	dominant group
P10_T_0683	13112.1	9073	Tumor	P10	T cell	CD8 Tef	CD8-Tef-APOC2	dominant group
P10_T_0699	12636.7	9771	Tumor	P10	T cell	CD8 Mait	CD8-Mait-MKI67	dominant group
P10_T_0705	5889.01	7403	Tumor	P10	T cell	CD8 Tef	CD8-Tef-CXCL13	dominant group
P10_T_0706	6904.79	8453	Tumor	P10	T cell	CD8 Tef	CD8-Tef-GZMA	dominant group
P10_T_0707	5881.55	7965	Tumor	P10	T cell	CD8 Tef	CD8-Tef-GZMA	dominant group
P10_T_0708	5244.96	7793	Tumor	P10	T cell	CD8 Tef	CD8-Tef-GZMA	dominant group
P10_T_0709	5442.11	7395	Tumor	P10	T cell	CD8 Tef	CD8-Tef-GZMA	dominant group
P10_T_0710	5615.72	7662	Tumor	P10	T cell	CD8 Tef	CD8-Tef-GZMA	dominant group
P10_T_0711	8353.72	7927	Tumor	P10	T cell	CD8 Mait	CD8-Mait-MKI67	dominant group
P10_T_0712	5461.69	7687	Tumor	P10	T cell	CD8 Tef	CD8-Tef-GZMA	dominant group
P10_T_0713	6911.35	7995	Tumor	P10	T cell	CD8 Tef	CD8-Tef-GZMA	dominant group
P10_T_0714	6592.82	7736	Tumor	P10	T cell	CD8 Tef	CD8-Tef-GZMA	dominant group
P10_T_0715	6445.12	8831	Tumor	P10	T cell	CD8 Tef	CD8-Tef-GZMA	dominant group
P10_T_0716	5866.25	8148	Tumor	P10	T cell	CD8 Tef	CD8-Tef-GZMA	dominant group
P10_T_0719	7346.69	8132	Tumor	P10	T cell	CD8 Tef	CD8-Tef-GZMA	dominant group
P10_T_0720	5401.11	7613	Tumor	P10	T cell	CD8 Tef	CD8-Tef-GZMA	dominant group
P10_T_0723	5163.07	7743	Tumor	P10	T cell	CD8 Tef	CD8-Tef-GZMA	dominant group
P10_T_0724	5448.66	6341	Tumor	P10	T cell	CD8 Tef	CD8-Tef-GZMA	dominant group
P10_T_0725	6800.53	8405	Tumor	P10	T cell	CD8 Tef	CD8-Tef-GZMA	dominant group
P10_T_0726	5855.87	7466	Tumor	P10	T cell	CD8 Tef	CD8-Tef-GZMA	dominant group
P10_T_0730	7350.98	6587	Tumor	P10	T cell	CD8 Tef	CD8-Tef-APOC2	dominant group
P10_T_0732	7026.1	8306	Tumor	P10	T cell	CD8 Tef	CD8-Tef-GZMA	dominant group
P10_T_0740	6043.95	7556	Tumor	P10	T cell	CD8 Tef	CD8-Tef-GZMA	dominant group
P10_T_0741	7880.45	8037	Tumor	P10	T cell	CD8 Tef	CD8-Tef-GZMA	dominant group
P10_T_0742	6022.91	7991	Tumor	P10	T cell	CD8 Tef	CD8-Tef-GZMA	dominant group
P10_T_0747	5877.61	7574	Tumor	P10	T cell	CD8 Tef	CD8-Tef-GZMA	dominant group
P10_T_0748	6064.93	8649	Tumor	P10	T cell	CD8 Tef	CD8-Tef-GZMA	dominant group
P10_T_0749	5920.12	7911	Tumor	P10	T cell	CD8 Tef	CD8-Tef-GZMA	dominant group
P10_T_0751	6512.42	7185	Tumor	P10	T cell	CD8 Tef	CD8-Tef-CXCL13	dominant group
P10_T_0757	8451.97	5422	Tumor	P10	T cell	CD8 Tef	CD8-Tef-APOC2	dominant group
P10_T_0764	5775.42	6349	Tumor	P10	T cell	CD8 Tef	CD8-Tef-CXCL13	dominant group
P10_T_0767	7884.43	6646	Tumor	P10	T cell	CD8 Tef	CD8-Tef-CXCL13	dominant group
P10_T_0771	7720.69	8393	Tumor	P10	T cell	CD8 Tef	CD8-Tef-GZMA	dominant group
P10_T_0775	8309.13	4986	Tumor	P10	T cell	CD8 Tef	CD8-Tef-CXCL13	dominant group
P10_T_0778	7095.47	8078	Tumor	P10	T cell	CD8 Tef	CD8-Tef-GZMA	dominant group
P10_T_0779	6668.88	7846	Tumor	P10	T cell	CD8 Tef	CD8-Tef-GZMA	dominant group
P10_T_0787	6479.75	7624	Tumor	P10	T cell	CD8 Tef	CD8-Tef-CXCL13	dominant group
P10_T_0796	7900.54	7662	Tumor	P10	T cell	CD8 Mait	CD8-Mait-MKI67	dominant group
P10_T_0802	4188.35	8123	Tumor	P10	T cell	CD8 Tef	CD8-Tef-APOC2	dominant group
P10_T_0804	8668.34	8243	Tumor	P10	T cell	CD8 Mait	CD8-Mait-MKI67	dominant group
P10_T_0838	4866.84	7904	Tumor	P10	T cell	CD8 Tef	CD8-Tef-GZMA	dominant group
P10_T_0842	7423.62	8560	Tumor	P10	T cell	CD8 Tef	CD8-Tef-CXCL13	dominant group
P10_T_0857	7956.35	8262	Tumor	P10	T cell	CD8 Mait	CD8-Mait-MKI67	dominant group
P10_T_0871	10062.9	9302	Tumor	P10	T cell	CD8 Tef	CD8-Tef-CXCL13	dominant group
P10_T_0887	10128.9	9056	Tumor	P10	T cell	CD8 Tef	CD8-Tef-CXCL13	dominant group
P10_T_0911	11316.6	9419	Tumor	P10	T cell	CD8 Mait	CD8-Mait-MKI67	dominant group
P10_T_0913	9816.13	8584	Tumor	P10	T cell	CD8 Mait	CD8-Mait-MKI67	dominant group
P10_T_0936	10912.4	9358	Tumor	P10	T cell	CD8 Tef	CD8-Tef-APOC2	dominant group
P10_T_0937	10650.3	9501	Tumor	P10	T cell	CD8 Mait	CD8-Mait-MKI67	dominant group
P10_T_0990	8169.22	5673	Tumor	P10	T cell	CD8 Tef	CD8-Tef-APOC2	dominant group
P10_T_0994	3795.14	6302	Tumor	P10	T cell	CD8 Tef	CD8-Tef-APOC2	dominant group
P10_T_1003	4785.02	7163	Tumor	P10	T cell	CD8 Tef	CD8-Tef-APOC2	dominant group
P10_T_1010	8801.2	7843	Tumor	P10	T cell	CD8 Mait	CD8-Mait-MKI67	dominant group
P10_T_1029	4540.31	8078	Tumor	P10	T cell	CD8 Tef	CD8-Tef-APOC2	dominant group
P10_T_1038	5034.01	7201	Tumor	P10	T cell	CD8 Tef	CD8-Tef-APOC2	dominant group
P10_T_1040	3659.73	5938	Tumor	P10	T cell	CD8 Tef	CD8-Tef-APOC2	dominant group
P10_T_1042	7789.24	9337	Tumor	P10	T cell	CD8 Tef	CD8-Tef-APOC2	dominant group
P10_T_1046	4846.4	8554	Tumor	P10	T cell	CD8 Tef	CD8-Tef-APOC2	dominant group
P10_T_1047	6193.99	8410	Tumor	P10	T cell	CD8 Tef	CD8-Tef-APOC2	dominant group
P10_T_1048	6976.13	8559	Tumor	P10	T cell	CD8 Tef	CD8-Tef-APOC2	dominant group
P10_T_1057	3928.44	7348	Tumor	P10	T cell	CD8 Tef	CD8-Tef-APOC2	dominant group
P10_T_1058	5465.55	8014	Tumor	P10	T cell	CD8 Tef	CD8-Tef-APOC2	dominant group
P10_T_1062	3796.56	7023	Tumor	P10	T cell	CD8 Tef	CD8-Tef-APOC2	dominant group
P10_T_1065	8144.12	8725	Tumor	P10	T cell	CD8 Tef	CD8-Tef-APOC2	dominant group
P10_T_1089	3810.66	6997	Tumor	P10	T cell	CD8 Tef	CD8-Tef-APOC2	dominant group
P10_T_1117	9590.76	8624	Tumor	P10	T cell	CD8 Mait	CD8-Mait-MKI67	dominant group
P10_T_1348	12077	7825	Tumor	P10	T cell	CD8 Tef	CD8-Tef-APOC2	dominant group
P10_T_1460	7418.96	5678	Tumor	P10	T cell	CD8 Tef	CD8-Tef-CXCL13	dominant group
P10_T_1462	7526.88	8470	Tumor	P10	T cell	CD8 Tef	CD8-Tef-CXCL13	dominant group
P10_T_1463	5999.31	7985	Tumor	P10	T cell	CD8 Tef	CD8-Tef-GZMA	dominant group
P10_T_1477	6638.06	8291	Tumor	P10	T cell	CD8 Tef	CD8-Tef-GZMA	dominant group
P10_T_1480	8059.33	8716	Tumor	P10	T cell	CD8 Tef	CD8-Tef-APOC2	dominant group
P10_T_1490	6066.14	7762	Tumor	P10	T cell	CD8 Tef	CD8-Tef-CXCL13	dominant group
P10_T_1491	7799.49	6202	Tumor	P10	T cell	CD8 Tef	CD8-Tef-CXCL13	dominant group
P10_T_1503	5564.76	7757	Tumor	P10	T cell	CD8 Tef	CD8-Tef-GZMA	dominant group
P10_T_1510	8504.13	8393	Tumor	P10	T cell	CD8 Mait	CD8-Mait-MKI67	dominant group
P10_T_1519	7391.59	8678	Tumor	P10	T cell	CD8 Mait	CD8-Mait-MKI67	dominant group
P10_T_1527	9587.98	8689	Tumor	P10	T cell	CD8 Mait	CD8-Mait-MKI67	dominant group
P10_T_1531	8220.01	5612	Tumor	P10	T cell	CD8 Tef	CD8-Tef-APOC2	dominant group
P10_T_1536	8829.89	9046	Tumor	P10	T cell	CD8 Tef	CD8-Tef-CXCL13	dominant group
P10_T_1551	9400.47	8853	Tumor	P10	T cell	CD8 Tef	CD8-Tef-CXCL13	dominant group
P10_T_1794	6793.41	7341	Tumor	P10	T cell	CD8 Tef	CD8-Tef-GZMA	dominant group
P10_T_1810	3920.1	5459	Tumor	P10	T cell	CD8 Tef	CD8-Tef-APOC2	dominant group
P10_T_1814	6100.09	7281	Tumor	P10	T cell	CD8 Tef	CD8-Tef-CXCL13	dominant group
P10_T_1816	7179.85	6903	Tumor	P10	T cell	CD8 Tef	CD8-Tef-CXCL13	dominant group
P10_T_1822	12860.5	7846	Tumor	P10	T cell	CD8 Tef	CD8-Tef-APOC2	dominant group
P10_T_1823	7467.91	7125	Tumor	P10	T cell	CD8 Tef	CD8-Tef-APOC2	dominant group
P10_T_1827	5700.61	6688	Tumor	P10	T cell	CD8 Tef	CD8-Tef-CXCL13	dominant group
P10_T_1830	7299.67	6837	Tumor	P10	T cell	CD8 Mait	CD8-Mait-MKI67	dominant group
P10_T_1834	10132.6	7943	Tumor	P10	T cell	CD8 Mait	CD8-Mait-MKI67	dominant group
P10_T_1836	5124.85	6604	Tumor	P10	T cell	CD8 Tef	CD8-Tef-GZMA	dominant group
P10_T_1837	7478.76	6675	Tumor	P10	T cell	CD8 Tef	CD8-Tef-CXCL13	dominant group
P10_T_1846	7451.31	7485	Tumor	P10	T cell	CD8 Tef	CD8-Tef-GZMA	dominant group
P10_T_1847	3802.03	5657	Tumor	P10	T cell	CD8 Tef	CD8-Tef-CXCL13	dominant group
P10_T_1854	8888.48	7469	Tumor	P10	T cell	CD8 Tef	CD8-Tef-CXCL13	dominant group
P10_T_1855	7014.33	6897	Tumor	P10	T cell	CD8 Tef	CD8-Tef-APOC2	dominant group
P10_T_1861	8654.3	8177	Tumor	P10	T cell	CD8 Tef	CD8-Tef-GZMA	dominant group
P10_T_1869	5710	7525	Tumor	P10	T cell	CD8 Tef	CD8-Tef-CXCL13	dominant group
P10_T_1873	6550	7515	Tumor	P10	T cell	CD8 Tef	CD8-Tef-CXCL13	dominant group
P10_T_1883	9005.31	8292	Tumor	P10	T cell	CD8 Mait	CD8-Mait-MKI67	dominant group
P10_T_1884	4711.13	6999	Tumor	P10	T cell	CD8 Tef	CD8-Tef-GZMA	dominant group
P10_T_1901	8823.3	7774	Tumor	P10	T cell	CD8 Tef	CD8-Tef-CXCL13	dominant group
P10_T_1947	11438.8	6069	Tumor	P10	T cell	CD8 Mait	CD8-Mait-MKI67	dominant group
P10_T_1956	13125.2	6975	Tumor	P10	T cell	CD8 Tef	CD8-Tef-APOC2	dominant group
P10_T_1973	4026.71	5799	Tumor	P10	T cell	CD8 Tef	CD8-Tef-APOC2	dominant group
P10_T_1986	10550.1	8886	Tumor	P10	T cell	CD8 Tef	CD8-Tef-APOC2	dominant group
P12_T_0001	5451.51	7874	Tumor	P12	T cell	CD8 Tef	CD8-Tef-GZMA	non-dominant group
P12_T_0002	8271.57	8333	Tumor	P12	T cell	CD8 Mait	CD8-Mait-MKI67	non-dominant group
P12_T_0004	7930.7	7710	Tumor	P12	T cell	CD8 Mait	CD8-Mait-MKI67	non-dominant group
P12_T_0005	6440.09	7723	Tumor	P12	T cell	CD8 Tef	CD8-Tef-GZMA	non-dominant group
P12_T_0006	8498.79	8086	Tumor	P12	T cell	CD8 Tef	CD8-Tef-CXCL13	non-dominant group
P12_T_0015	6532.02	7352	Tumor	P12	T cell	CD8 Mait	CD8-Mait-MKI67	non-dominant group
P12_T_0017	6192.8	7274	Tumor	P12	T cell	CD8 Tef	CD8-Tef-APOC2	non-dominant group
P12_T_0022	7939.54	6301	Tumor	P12	T cell	CD8 Mait	CD8-Mait-MKI67	non-dominant group
P12_T_0029	5245.66	6383	Tumor	P12	T cell	CD8 Mait	CD8-Mait-MKI67	non-dominant group
P12_T_0030	8293.48	7807	Tumor	P12	T cell	CD8 Tef	CD8-Tef-GZMA	non-dominant group
P12_T_0034	10849.8	8231	Tumor	P12	T cell	CD8 Mait	CD8-Mait-MKI67	non-dominant group
P12_T_0036	5040.88	7588	Tumor	P12	T cell	CD8 Tef	CD8-Tef-GZMA	non-dominant group
P12_T_0049	10344	9160	Tumor	P12	T cell	CD8 Tef	CD8-Tef-APOC2	non-dominant group
P12_T_0054	6492.43	7584	Tumor	P12	T cell	CD8 Tef	CD8-Tef-GZMA	non-dominant group
P12_T_0056	5717.6	7444	Tumor	P12	T cell	CD8 Tef	CD8-Tef-APOC2	non-dominant group
P12_T_0071	5572.17	5214	Tumor	P12	T cell	CD8 Tef	CD8-Tef-GZMA	non-dominant group
P12_T_0075	4235.12	6868	Tumor	P12	T cell	CD8 Tef	CD8-Tef-GZMA	non-dominant group
P12_T_0077	12103	7641	Tumor	P12	T cell	CD8 Mait	CD8-Mait-MKI67	non-dominant group
P12_T_0080	8461.32	7813	Tumor	P12	T cell	CD8 Tef	CD8-Tef-APOC2	non-dominant group
P12_T_0087	10418.2	7837	Tumor	P12	T cell	CD8 Tef	CD8-Tef-CXCL13	non-dominant group
P12_T_0091	12195	8149	Tumor	P12	T cell	CD8 Mait	CD8-Mait-MKI67	non-dominant group
P12_T_0092	9122.96	7849	Tumor	P12	T cell	CD8 Mait	CD8-Mait-MKI67	non-dominant group
P12_T_0283	5917.48	6569	Tumor	P12	T cell	CD8 Tef	CD8-Tef-GZMA	non-dominant group
P12_T_0293	4894.66	6839	Tumor	P12	T cell	CD8 Tef	CD8-Tef-GZMA	non-dominant group
P12_T_0299	6906.7	8226	Tumor	P12	T cell	CD8 Tef	CD8-Tef-APOC2	non-dominant group
P12_T_0300	6656.2	8036	Tumor	P12	T cell	CD8 Tef	CD8-Tef-APOC2	non-dominant group
P12_T_0308	7882.06	7824	Tumor	P12	T cell	CD8 Mait	CD8-Mait-MKI67	non-dominant group
P12_T_0520	4121.25	5601	Tumor	P12	T cell	CD8 Tef	CD8-Tef-GZMA	non-dominant group
P12_T_0529	11247.2	7596	Tumor	P12	T cell	CD8 Mait	CD8-Mait-MKI67	non-dominant group
P12_T_0530	9718.8	6676	Tumor	P12	T cell	CD8 Mait	CD8-Mait-MKI67	non-dominant group
P12_T_0531	6557.27	6557	Tumor	P12	T cell	CD8 Tef	CD8-Tef-GZMA	non-dominant group
P12_T_0540	7327.11	8329	Tumor	P12	T cell	CD8 Tef	CD8-Tef-GZMA	non-dominant group
P12_T_0541	6817.88	7464	Tumor	P12	T cell	CD8 Tef	CD8-Tef-GZMA	non-dominant group
P12_T_0543	5336.91	7692	Tumor	P12	T cell	CD8 Tef	CD8-Tef-GZMA	non-dominant group
P12_T_0554	4726.21	5582	Tumor	P12	T cell	CD8 Tef	CD8-Tef-GZMA	non-dominant group
P12_T_0561	6332.23	8510	Tumor	P12	T cell	CD8 Tef	CD8-Tef-GZMA	non-dominant group
P12_T_0569	6411.01	6733	Tumor	P12	T cell	CD8 Tef	CD8-Tef-GZMA	non-dominant group
P12_T_0577	15094.7	6788	Tumor	P12	T cell	CD8 Mait	CD8-Mait-MKI67	non-dominant group
P12_T_0581	4732.12	6633	Tumor	P12	T cell	CD8 Tef	CD8-Tef-APOC2	non-dominant group
P12_T_0594	4512.8	5530	Tumor	P12	T cell	CD8 Tef	CD8-Tef-GZMA	non-dominant group
P12_T_0596	5243.17	6345	Tumor	P12	T cell	CD8 Tef	CD8-Tef-GZMA	non-dominant group
P12_T_0597	7389.71	8080	Tumor	P12	T cell	CD8 Mait	CD8-Mait-MKI67	non-dominant group
P12_T_0604	5729.92	6333	Tumor	P12	T cell	CD8 Tef	CD8-Tef-GZMA	non-dominant group
P12_T_0613	7988.36	7198	Tumor	P12	T cell	CD8 Mait	CD8-Mait-MKI67	non-dominant group
P12_T_0618	7869.64	8382	Tumor	P12	T cell	CD8 Tef	CD8-Tef-CXCL13	non-dominant group
P12_T_0620	5277.68	7353	Tumor	P12	T cell	CD8 Tef	CD8-Tef-APOC2	non-dominant group
P12_T_0621	8088.03	5901	Tumor	P12	T cell	CD8 Tef	CD8-Tef-CXCL13	non-dominant group
P12_T_0631	10627.1	7843	Tumor	P12	T cell	CD8 Mait	CD8-Mait-MKI67	non-dominant group
P12_T_0632	4550.19	5592	Tumor	P12	T cell	CD8 Tef	CD8-Tef-GZMA	non-dominant group
P12_T_0640	11764.2	7361	Tumor	P12	T cell	CD8 Mait	CD8-Mait-MKI67	non-dominant group
P12_T_0646	8498.24	7015	Tumor	P12	T cell	CD8 Mait	CD8-Mait-MKI67	non-dominant group
P12_T_0647	9074	7539	Tumor	P12	T cell	CD8 Mait	CD8-Mait-MKI67	non-dominant group
P12_T_0656	6021.3	6711	Tumor	P12	T cell	CD8 Tef	CD8-Tef-GZMA	non-dominant group
P12_T_0667	8720	7780	Tumor	P12	T cell	CD8 Mait	CD8-Mait-MKI67	non-dominant group
P12_T_0668	8057.9	7120	Tumor	P12	T cell	CD8 Mait	CD8-Mait-MKI67	non-dominant group
P12_T_0674	7546.93	7504	Tumor	P12	T cell	CD8 Tef	CD8-Tef-GZMA	non-dominant group
P12_T_0680	10492.9	4886	Tumor	P12	T cell	CD8 Mait	CD8-Mait-MKI67	non-dominant group
P12_T_0681	5104.62	6230	Tumor	P12	T cell	CD8 Tef	CD8-Tef-GZMA	non-dominant group
P12_T_0685	12099.3	7773	Tumor	P12	T cell	CD8 Mait	CD8-Mait-MKI67	non-dominant group
P12_T_0686	9444.06	6923	Tumor	P12	T cell	CD8 Tef	CD8-Tef-CXCL13	non-dominant group
P12_T_0687	7907.41	7413	Tumor	P12	T cell	CD8 Tef	CD8-Tef-CXCL13	non-dominant group
P12_T_0692	6572.96	7107	Tumor	P12	T cell	CD8 Tef	CD8-Tef-GZMA	non-dominant group
P12_T_0694	8124.34	8391	Tumor	P12	T cell	CD8 Mait	CD8-Mait-MKI67	non-dominant group
P12_T_0695	5722.91	6926	Tumor	P12	T cell	CD8 Tef	CD8-Tef-GZMA	non-dominant group
P12_T_0723	5348.94	5806	Tumor	P12	T cell	CD8 Tef	CD8-Tef-GZMA	non-dominant group
P12_T_0732	4995.64	7099	Tumor	P12	T cell	CD8 Tef	CD8-Tef-APOC2	non-dominant group
P12_T_0734	7398.04	7013	Tumor	P12	T cell	CD8 Tef	CD8-Tef-CXCL13	non-dominant group
P12_T_0740	6056.51	7823	Tumor	P12	T cell	CD8 Tef	CD8-Tef-CXCL13	non-dominant group
P12_T_0743	7458.98	7475	Tumor	P12	T cell	CD8 Tef	CD8-Tef-APOC2	non-dominant group
P12_T_0755	5689.74	7921	Tumor	P12	T cell	CD8 Tef	CD8-Tef-APOC2	non-dominant group
P12_T_0764	4394.26	4372	Tumor	P12	T cell	CD8 Tef	CD8-Tef-GZMA	non-dominant group
P12_T_0769	14226.3	9264	Tumor	P12	T cell	CD8 Mait	CD8-Mait-MKI67	non-dominant group
P12_T_0776	9970.76	7168	Tumor	P12	T cell	CD8 Mait	CD8-Mait-MKI67	non-dominant group
P12_T_0777	5502.23	6886	Tumor	P12	T cell	CD8 Tef	CD8-Tef-GZMA	non-dominant group
P12_T_0783	5736.54	7436	Tumor	P12	T cell	CD8 Tef	CD8-Tef-APOC2	non-dominant group
P12_T_0789	4501.25	7779	Tumor	P12	T cell	CD8 Mait	CD8-Mait-MKI67	non-dominant group
P12_T_0802	14491.5	8553	Tumor	P12	T cell	CD8 Mait	CD8-Mait-MKI67	non-dominant group
P12_T_0807	9663.99	4656	Tumor	P12	T cell	CD8 Tef	CD8-Tef-APOC2	non-dominant group
P12_T_0811	11869.1	7806	Tumor	P12	T cell	CD8 Mait	CD8-Mait-MKI67	non-dominant group
P12_T_0812	5612.77	5831	Tumor	P12	T cell	CD8 Tef	CD8-Tef-APOC2	non-dominant group
P12_T_0821	4164.46	4635	Tumor	P12	T cell	CD8 Tef	CD8-Tef-GZMA	non-dominant group
P12_T_0824	7155.03	6063	Tumor	P12	T cell	CD8 Tef	CD8-Tef-CXCL13	non-dominant group
P12_T_0829	8373.92	7778	Tumor	P12	T cell	CD8 Mait	CD8-Mait-MKI67	non-dominant group
P12_T_0836	11010.9	7067	Tumor	P12	T cell	CD8 Tef	CD8-Tef-APOC2	non-dominant group
P12_T_0849	6839.81	5841	Tumor	P12	T cell	CD8 Tef	CD8-Tef-CXCL13	non-dominant group
P12_T_0850	7871.09	6840	Tumor	P12	T cell	CD8 Tef	CD8-Tef-CXCL13	non-dominant group
P12_T_0871	4669.15	6048	Tumor	P12	T cell	CD8 Tef	CD8-Tef-APOC2	non-dominant group
P12_T_0881	5809.59	6688	Tumor	P12	T cell	CD8 Tef	CD8-Tef-CXCL13	non-dominant group
P12_T_0886	6890.86	8461	Tumor	P12	T cell	CD8 Tef	CD8-Tef-APOC2	non-dominant group
P12_T_0903	12657	7977	Tumor	P12	T cell	CD8 Mait	CD8-Mait-MKI67	non-dominant group
P12_T_0913	6171.69	6121	Tumor	P12	T cell	CD8 Tef	CD8-Tef-GZMA	non-dominant group
P12_T_0916	5312.36	5903	Tumor	P12	T cell	CD8 Tef	CD8-Tef-GZMA	non-dominant group
P12_T_0935	8175.23	6996	Tumor	P12	T cell	CD8 Mait	CD8-Mait-MKI67	non-dominant group
P12_T_0937	6006.21	5619	Tumor	P12	T cell	CD8 Tef	CD8-Tef-CXCL13	non-dominant group
P12_T_0943	8863.29	7080	Tumor	P12	T cell	CD8 Tef	CD8-Tef-CXCL13	non-dominant group
P12_T_0950	5121.27	7235	Tumor	P12	T cell	CD8 Tef	CD8-Tef-CXCL13	non-dominant group
P12_T_0955	5390.02	6723	Tumor	P12	T cell	CD8 Tef	CD8-Tef-GZMA	non-dominant group
P13_T_0003	4070.85	5761	Tumor	P13	T cell	CD8 Tef	CD8-Tef-APOC2	dominant group
P13_T_0009	5004.97	3868	Tumor	P13	T cell	CD8 Tef	CD8-Tef-APOC2	dominant group
P13_T_0010	4587.45	4639	Tumor	P13	T cell	CD8 Tef	CD8-Tef-APOC2	dominant group
P13_T_0011	5373.91	5310	Tumor	P13	T cell	CD8 Tef	CD8-Tef-APOC2	dominant group
P13_T_0013	6434.35	5724	Tumor	P13	T cell	CD8 Tef	CD8-Tef-APOC2	dominant group
P13_T_0021	6525.27	6347	Tumor	P13	T cell	CD8 Tef	CD8-Tef-APOC2	dominant group
P13_T_0022	5580.42	5393	Tumor	P13	T cell	CD8 Tef	CD8-Tef-APOC2	dominant group
P13_T_0023	5189.15	6874	Tumor	P13	T cell	CD8 Tef	CD8-Tef-APOC2	dominant group
P13_T_0024	4905.71	5189	Tumor	P13	T cell	CD8 Tef	CD8-Tef-APOC2	dominant group
P13_T_0029	4658	5341	Tumor	P13	T cell	CD8 Tef	CD8-Tef-APOC2	dominant group
P13_T_0032	5680.9	5815	Tumor	P13	T cell	CD8 Tef	CD8-Tef-APOC2	dominant group
P13_T_0035	5646.76	5858	Tumor	P13	T cell	CD8 Tef	CD8-Tef-APOC2	dominant group
P13_T_0036	7032.62	5671	Tumor	P13	T cell	CD8 Tef	CD8-Tef-APOC2	dominant group
P13_T_0039	4445.69	7330	Tumor	P13	T cell	CD8 Tef	CD8-Tef-APOC2	dominant group
P13_T_0043	7178.24	6188	Tumor	P13	T cell	CD8 Tef	CD8-Tef-APOC2	dominant group
P13_T_0049	6612.73	5229	Tumor	P13	T cell	CD8 Tef	CD8-Tef-GZMA	dominant group
P13_T_0053	7446.38	6507	Tumor	P13	T cell	CD8 Mait	CD8-Mait-MKI67	dominant group
P13_T_0054	6442.32	5986	Tumor	P13	T cell	CD8 Mait	CD8-Mait-MKI67	dominant group
P13_T_0055	4251.71	6202	Tumor	P13	T cell	CD8 Tef	CD8-Tef-GZMA	dominant group
P13_T_0056	4588.94	6047	Tumor	P13	T cell	CD8 Tef	CD8-Tef-GZMA	dominant group
P13_T_0059	6617.98	6015	Tumor	P13	T cell	CD8 Tef	CD8-Tef-GZMA	dominant group
P13_T_0067	6103.43	6274	Tumor	P13	T cell	CD8 Mait	CD8-Mait-MKI67	dominant group
P13_T_0072	5047.87	6021	Tumor	P13	T cell	CD8 Tef	CD8-Tef-GZMA	dominant group
P13_T_0082	5214.15	6064	Tumor	P13	T cell	CD8 Tef	CD8-Tef-GZMA	dominant group
P13_T_0084	6477.69	7128	Tumor	P13	T cell	CD8 Tef	CD8-Tef-GZMA	dominant group
P13_T_0096	4920.87	6098	Tumor	P13	T cell	CD8 Tef	CD8-Tef-GZMA	dominant group
P13_T_0111	5327.41	6216	Tumor	P13	T cell	CD8 Tef	CD8-Tef-GZMA	dominant group
P13_T_0112	6760.77	6352	Tumor	P13	T cell	CD8 Tef	CD8-Tef-GZMA	dominant group
P13_T_0113	4010.94	5028	Tumor	P13	T cell	CD8 Tef	CD8-Tef-GZMA	dominant group
P13_T_0114	4508.48	4965	Tumor	P13	T cell	CD8 Tef	CD8-Tef-GZMA	dominant group
P13_T_0117	3759.94	5491	Tumor	P13	T cell	CD8 Tef	CD8-Tef-GZMA	dominant group
P13_T_0119	5422.31	6111	Tumor	P13	T cell	CD8 Tef	CD8-Tef-GZMA	dominant group
P13_T_0125	5264.63	5006	Tumor	P13	T cell	CD8 Tef	CD8-Tef-GZMA	dominant group
P13_T_0127	6634.15	6173	Tumor	P13	T cell	CD8 Mait	CD8-Mait-MKI67	dominant group
P13_T_0128	4280.84	5002	Tumor	P13	T cell	CD8 Tef	CD8-Tef-GZMA	dominant group
P13_T_0130	5344.04	6491	Tumor	P13	T cell	CD8 Tef	CD8-Tef-GZMA	dominant group
P13_T_0144	4007.89	5874	Tumor	P13	T cell	CD8 Tef	CD8-Tef-GZMA	dominant group
P13_T_0147	10001.1	6526	Tumor	P13	T cell	CD8 Mait	CD8-Mait-MKI67	dominant group
P13_T_0155	4827.91	6374	Tumor	P13	T cell	CD8 Tef	CD8-Tef-GZMA	dominant group
P13_T_0156	4560.87	4812	Tumor	P13	T cell	CD8 Mait	CD8-Mait-MKI67	dominant group
P13_T_0161	4580.4	5007	Tumor	P13	T cell	CD8 Mait	CD8-Mait-MKI67	dominant group
P13_T_0162	4866.03	6151	Tumor	P13	T cell	CD8 Tef	CD8-Tef-GZMA	dominant group
P13_T_0165	4338.58	5840	Tumor	P13	T cell	CD8 Tef	CD8-Tef-GZMA	dominant group
P13_T_0166	5217.05	5445	Tumor	P13	T cell	CD8 Mait	CD8-Mait-MKI67	dominant group
P13_T_0169	4770.1	3613	Tumor	P13	T cell	CD8 Tef	CD8-Tef-GZMA	dominant group
P13_T_0170	4162.97	5260	Tumor	P13	T cell	CD8 Tef	CD8-Tef-GZMA	dominant group
P13_T_0174	6353.21	6385	Tumor	P13	T cell	CD8 Mait	CD8-Mait-MKI67	dominant group
P13_T_0175	8936.32	7129	Tumor	P13	T cell	CD8 Mait	CD8-Mait-MKI67	dominant group
P13_T_0176	6113.67	6434	Tumor	P13	T cell	CD8 Tef	CD8-Tef-CXCL13	dominant group
P13_T_0177	6434.3	6345	Tumor	P13	T cell	CD8 Mait	CD8-Mait-MKI67	dominant group
P13_T_0178	5831.05	5786	Tumor	P13	T cell	CD8 Tef	CD8-Tef-CXCL13	dominant group
P13_T_0184	3433.78	6033	Tumor	P13	T cell	CD8 Tef	CD8-Tef-CXCL13	dominant group
P13_T_0185	4843.02	6425	Tumor	P13	T cell	CD8 Tef	CD8-Tef-GZMA	dominant group
P13_T_0186	5526.08	5258	Tumor	P13	T cell	CD8 Mait	CD8-Mait-MKI67	dominant group
P13_T_0187	4091.36	5199	Tumor	P13	T cell	CD8 Tef	CD8-Tef-GZMA	dominant group
P13_T_0188	4792.96	5388	Tumor	P13	T cell	CD8 Mait	CD8-Mait-MKI67	dominant group
P13_T_0192	6043.81	6606	Tumor	P13	T cell	CD8 Mait	CD8-Mait-MKI67	dominant group
P13_T_0211	5671.02	6189	Tumor	P13	T cell	CD8 Tef	CD8-Tef-CXCL13	dominant group
P13_T_0213	4959.04	5576	Tumor	P13	T cell	CD8 Tef	CD8-Tef-GZMA	dominant group
P13_T_0214	4836.38	5811	Tumor	P13	T cell	CD8 Tef	CD8-Tef-GZMA	dominant group
P13_T_0221	6194.06	5822	Tumor	P13	T cell	CD8 Tef	CD8-Tef-GZMA	dominant group
P13_T_0223	5342.48	6081	Tumor	P13	T cell	CD8 Tef	CD8-Tef-GZMA	dominant group
P13_T_0235	7538.46	6140	Tumor	P13	T cell	CD8 Mait	CD8-Mait-MKI67	dominant group
P13_T_0250	5882	5182	Tumor	P13	T cell	CD8 Tef	CD8-Tef-GZMA	dominant group
P13_T_0253	6984.53	7260	Tumor	P13	T cell	CD8 Mait	CD8-Mait-MKI67	dominant group
P13_T_0254	5071.7	5348	Tumor	P13	T cell	CD8 Tef	CD8-Tef-GZMA	dominant group
P13_T_0267	5742.64	5442	Tumor	P13	T cell	CD8 Mait	CD8-Mait-MKI67	dominant group
P13_T_0271	3533.29	5311	Tumor	P13	T cell	CD8 Tef	CD8-Tef-GZMA	dominant group
P13_T_0277	6723.51	4882	Tumor	P13	T cell	CD8 Tef	CD8-Tef-GZMA	dominant group
P13_T_0280	4576.03	5215	Tumor	P13	T cell	CD8 Mait	CD8-Mait-MKI67	dominant group
P13_T_0283	9620.79	7146	Tumor	P13	T cell	CD8 Mait	CD8-Mait-MKI67	dominant group
P13_T_0285	6790.49	5924	Tumor	P13	T cell	CD8 Mait	CD8-Mait-MKI67	dominant group
P13_T_0287	8695.2	6067	Tumor	P13	T cell	CD8 Mait	CD8-Mait-MKI67	dominant group
P13_T_0293	5869.23	3305	Tumor	P13	T cell	CD8 Tef	CD8-Tef-CXCL13	dominant group
P13_T_0296	4527.29	5092	Tumor	P13	T cell	CD8 Tef	CD8-Tef-GZMA	dominant group
P13_T_0303	3610.62	5405	Tumor	P13	T cell	CD8 Tef	CD8-Tef-GZMA	dominant group
P13_T_0306	3853.88	2751	Tumor	P13	T cell	CD8 Tef	CD8-Tef-GZMA	dominant group
P13_T_0309	3978.81	5453	Tumor	P13	T cell	CD8 Tef	CD8-Tef-GZMA	dominant group
P13_T_0310	4541.38	6025	Tumor	P13	T cell	CD8 Tef	CD8-Tef-GZMA	dominant group
P13_T_0311	5216.58	5984	Tumor	P13	T cell	CD8 Tef	CD8-Tef-GZMA	dominant group
P13_T_0321	11098	6859	Tumor	P13	T cell	CD8 Mait	CD8-Mait-MKI67	dominant group
P13_T_0328	4420.38	4704	Tumor	P13	T cell	CD8 Tef	CD8-Tef-CXCL13	dominant group
P13_T_0339	5023.43	5121	Tumor	P13	T cell	CD8 Tef	CD8-Tef-APOC2	dominant group
P13_T_0342	5976.73	6587	Tumor	P13	T cell	CD8 Tef	CD8-Tef-APOC2	dominant group
P13_T_0343	4493.6	6422	Tumor	P13	T cell	CD8 Tef	CD8-Tef-APOC2	dominant group
P13_T_0348	4397.78	5305	Tumor	P13	T cell	CD8 Tef	CD8-Tef-APOC2	dominant group
P13_T_0357	7132.03	6077	Tumor	P13	T cell	CD8 Tef	CD8-Tef-APOC2	dominant group
P13_T_0360	4427.02	5699	Tumor	P13	T cell	CD8 Tef	CD8-Tef-APOC2	dominant group
P13_T_0366	5920.7	7539	Tumor	P13	T cell	CD8 Tef	CD8-Tef-APOC2	dominant group
P13_T_0372	4159.35	5393	Tumor	P13	T cell	CD8 Tef	CD8-Tef-APOC2	dominant group
P13_T_0378	3780.82	5883	Tumor	P13	T cell	CD8 Tef	CD8-Tef-APOC2	dominant group
P13_T_0380	4424.18	4900	Tumor	P13	T cell	CD8 Tef	CD8-Tef-APOC2	dominant group
P13_T_0388	6466.12	7289	Tumor	P13	T cell	CD8 Tef	CD8-Tef-APOC2	dominant group
P13_T_0393	5299.83	6085	Tumor	P13	T cell	CD8 Tef	CD8-Tef-APOC2	dominant group
P13_T_0403	6224.35	7378	Tumor	P13	T cell	CD8 Tef	CD8-Tef-APOC2	dominant group
P13_T_0404	3914.45	5097	Tumor	P13	T cell	CD8 Tef	CD8-Tef-APOC2	dominant group
P13_T_0405	5785.64	6303	Tumor	P13	T cell	CD8 Tef	CD8-Tef-APOC2	dominant group
P13_T_0406	5390.63	6553	Tumor	P13	T cell	CD8 Tef	CD8-Tef-APOC2	dominant group
P13_T_0412	3556.97	6684	Tumor	P13	T cell	CD8 Tef	CD8-Tef-APOC2	dominant group
P13_T_0418	4786.17	5949	Tumor	P13	T cell	CD8 Tef	CD8-Tef-APOC2	dominant group
P13_T_0420	7462.41	6331	Tumor	P13	T cell	CD8 Tef	CD8-Tef-APOC2	dominant group
P13_T_0425	3691.58	5754	Tumor	P13	T cell	CD8 Tef	CD8-Tef-APOC2	dominant group
P13_T_0433	3844.48	6387	Tumor	P13	T cell	CD8 Tef	CD8-Tef-APOC2	dominant group
P13_T_0437	5717.5	6006	Tumor	P13	T cell	CD8 Tef	CD8-Tef-APOC2	dominant group
P13_T_0438	6816.88	7687	Tumor	P13	T cell	CD8 Tef	CD8-Tef-APOC2	dominant group
P13_T_0440	6770.08	7230	Tumor	P13	T cell	CD8 Tef	CD8-Tef-APOC2	dominant group
P13_T_0445	5028.32	6365	Tumor	P13	T cell	CD8 Tef	CD8-Tef-APOC2	dominant group
P13_T_0448	5013.16	7019	Tumor	P13	T cell	CD8 Tef	CD8-Tef-APOC2	dominant group
P13_T_0449	7143.03	6781	Tumor	P13	T cell	CD8 Tef	CD8-Tef-APOC2	dominant group
P13_T_0451	6454.66	6895	Tumor	P13	T cell	CD8 Tef	CD8-Tef-APOC2	dominant group
P13_T_0452	6915.5	6348	Tumor	P13	T cell	CD8 Tef	CD8-Tef-APOC2	dominant group
P13_T_0453	4768.13	5776	Tumor	P13	T cell	CD8 Tef	CD8-Tef-APOC2	dominant group
P13_T_0454	4249.3	7256	Tumor	P13	T cell	CD8 Tef	CD8-Tef-APOC2	dominant group
P13_T_0458	3671.79	7081	Tumor	P13	T cell	CD8 Tef	CD8-Tef-APOC2	dominant group
P13_T_0461	4074.21	6415	Tumor	P13	T cell	CD8 Tef	CD8-Tef-APOC2	dominant group
P13_T_0470	8170.47	7190	Tumor	P13	T cell	CD8 Tef	CD8-Tef-APOC2	dominant group
P13_T_0471	6368.46	6202	Tumor	P13	T cell	CD8 Tef	CD8-Tef-APOC2	dominant group
P13_T_0476	5254.51	7350	Tumor	P13	T cell	CD8 Tef	CD8-Tef-APOC2	dominant group
P13_T_0479	7904.44	6445	Tumor	P13	T cell	CD8 Tef	CD8-Tef-APOC2	dominant group
P13_T_0486	5959.48	4897	Tumor	P13	T cell	CD8 Tef	CD8-Tef-APOC2	dominant group
P13_T_0492	5157.4	6064	Tumor	P13	T cell	CD8 Tef	CD8-Tef-APOC2	dominant group
P13_T_0496	6107.08	4907	Tumor	P13	T cell	CD8 Tef	CD8-Tef-APOC2	dominant group
P13_T_0505	3960.19	5866	Tumor	P13	T cell	CD8 Tef	CD8-Tef-APOC2	dominant group
P13_T_0520	4396.28	6396	Tumor	P13	T cell	CD8 Tef	CD8-Tef-APOC2	dominant group
P13_T_0523	4256.3	6179	Tumor	P13	T cell	CD8 Tef	CD8-Tef-APOC2	dominant group
P13_T_0524	7959.62	6396	Tumor	P13	T cell	CD8 Tef	CD8-Tef-APOC2	dominant group
P13_T_0529	5704.65	4289	Tumor	P13	T cell	CD8 Tef	CD8-Tef-GZMA	dominant group
P13_T_0531	11457.4	7394	Tumor	P13	T cell	CD8 Tef	CD8-Tef-APOC2	dominant group
P13_T_0535	5681.36	5793	Tumor	P13	T cell	CD8 Tef	CD8-Tef-CXCL13	dominant group
P13_T_0536	6392.73	6773	Tumor	P13	T cell	CD8 Tef	CD8-Tef-GZMA	dominant group
P13_T_0541	7543.19	6237	Tumor	P13	T cell	CD8 Tef	CD8-Tef-GZMA	dominant group
P13_T_0543	6874.33	6196	Tumor	P13	T cell	CD8 Mait	CD8-Mait-MKI67	dominant group
P13_T_0544	6497.38	6110	Tumor	P13	T cell	CD8 Tef	CD8-Tef-CXCL13	dominant group
P13_T_0546	8441.23	6525	Tumor	P13	T cell	CD8 Mait	CD8-Mait-MKI67	dominant group
P13_T_0548	6896.42	5705	Tumor	P13	T cell	CD8 Mait	CD8-Mait-MKI67	dominant group
P13_T_0550	4241.74	5401	Tumor	P13	T cell	CD8 Tef	CD8-Tef-GZMA	dominant group
P13_T_0553	11275.8	7891	Tumor	P13	T cell	CD8 Mait	CD8-Mait-MKI67	dominant group
P13_T_0559	8240.43	6968	Tumor	P13	T cell	CD8 Mait	CD8-Mait-MKI67	dominant group
P13_T_0565	9442.94	7021	Tumor	P13	T cell	CD8 Mait	CD8-Mait-MKI67	dominant group
P13_T_0567	10119.4	7037	Tumor	P13	T cell	CD8 Mait	CD8-Mait-MKI67	dominant group
P13_T_0569	6024.13	6247	Tumor	P13	T cell	CD8 Tef	CD8-Tef-GZMA	dominant group
P13_T_0570	10113.7	6972	Tumor	P13	T cell	CD8 Mait	CD8-Mait-MKI67	dominant group
P13_T_0574	7373.39	6128	Tumor	P13	T cell	CD8 Mait	CD8-Mait-MKI67	dominant group
P13_T_0575	7811.85	6410	Tumor	P13	T cell	CD8 Tef	CD8-Tef-CXCL13	dominant group
P13_T_0584	5561.48	6739	Tumor	P13	T cell	CD8 Tef	CD8-Tef-GZMA	dominant group
P13_T_0591	6158.45	6088	Tumor	P13	T cell	CD8 Mait	CD8-Mait-MKI67	dominant group
P13_T_0592	5698.42	5804	Tumor	P13	T cell	CD8 Tef	CD8-Tef-CXCL13	dominant group
P13_T_0594	6680.12	6279	Tumor	P13	T cell	CD8 Mait	CD8-Mait-MKI67	dominant group
P13_T_0596	5720.1	5122	Tumor	P13	T cell	CD8 Mait	CD8-Mait-MKI67	dominant group
P13_T_0606	4762.43	6544	Tumor	P13	T cell	CD8 Tef	CD8-Tef-GZMA	dominant group
P13_T_0607	7340.94	7009	Tumor	P13	T cell	CD8 Mait	CD8-Mait-MKI67	dominant group
P13_T_0613	10018.7	7326	Tumor	P13	T cell	CD8 Mait	CD8-Mait-MKI67	dominant group
P13_T_0615	7965.11	6620	Tumor	P13	T cell	CD8 Mait	CD8-Mait-MKI67	dominant group
P13_T_0617	5134.53	6302	Tumor	P13	T cell	CD8 Tef	CD8-Tef-GZMA	dominant group
P13_T_0618	5747.33	6246	Tumor	P13	T cell	CD8 Mait	CD8-Mait-MKI67	dominant group
P13_T_0622	7307.71	6810	Tumor	P13	T cell	CD8 Mait	CD8-Mait-MKI67	dominant group
P13_T_0630	3983.12	4877	Tumor	P13	T cell	CD8 Tef	CD8-Tef-APOC2	dominant group
P13_T_0634	7300.13	4201	Tumor	P13	T cell	CD8 Tef	CD8-Tef-APOC2	dominant group
P13_T_0644	6526.65	4799	Tumor	P13	T cell	CD8 Tef	CD8-Tef-APOC2	dominant group
P13_T_0651	6150.65	5452	Tumor	P13	T cell	CD8 Tef	CD8-Tef-APOC2	dominant group
P13_T_0653	3761.27	6621	Tumor	P13	T cell	CD8 Tef	CD8-Tef-APOC2	dominant group
P13_T_0659	5453.38	5359	Tumor	P13	T cell	CD8 Tef	CD8-Tef-APOC2	dominant group
P13_T_0663	4607.51	8913	Tumor	P13	T cell	CD8 Tef	CD8-Tef-APOC2	dominant group
P13_T_0671	5330.63	7361	Tumor	P13	T cell	CD8 Tef	CD8-Tef-APOC2	dominant group
P13_T_0676	4803.17	5705	Tumor	P13	T cell	CD8 Mait	CD8-Mait-MKI67	dominant group
P13_T_0681	6096.08	7055	Tumor	P13	T cell	CD8 Tef	CD8-Tef-CXCL13	dominant group
P13_T_0684	4388.25	5482	Tumor	P13	T cell	CD8 Tef	CD8-Tef-GZMA	dominant group
P13_T_0686	7132	6088	Tumor	P13	T cell	CD8 Mait	CD8-Mait-MKI67	dominant group
P13_T_0697	4843.41	5776	Tumor	P13	T cell	CD8 Tef	CD8-Tef-CXCL13	dominant group
P13_T_0708	10324.3	8075	Tumor	P13	T cell	CD8 Mait	CD8-Mait-MKI67	dominant group
P13_T_0731	8895.93	5967	Tumor	P13	T cell	CD8 Tef	CD8-Tef-APOC2	dominant group
P13_T_0736	4821.42	4798	Tumor	P13	T cell	CD8 Tef	CD8-Tef-GZMA	dominant group
P13_T_0739	4481.58	4446	Tumor	P13	T cell	CD8 Tef	CD8-Tef-GZMA	dominant group
P13_T_0745	7623.75	6217	Tumor	P13	T cell	CD8 Mait	CD8-Mait-MKI67	dominant group
P13_T_0751	4538.62	4899	Tumor	P13	T cell	CD8 Mait	CD8-Mait-MKI67	dominant group
P13_T_0767	3806	4547	Tumor	P13	T cell	CD8 Tef	CD8-Tef-GZMA	dominant group
P15_T_0317	7388.92	8681	Tumor	P15	T cell	CD8 Tef	CD8-Tef-APOC2	non-dominant group
P15_T_0330	9280.48	10840	Tumor	P15	T cell	CD8 Tef	CD8-Tef-APOC2	non-dominant group
P15_T_0343	6555	6663	Tumor	P15	T cell	CD8 Tef	CD8-Tef-GZMA	non-dominant group
P15_T_0344	5326.5	8290	Tumor	P15	T cell	CD8 Tef	CD8-Tef-APOC2	non-dominant group
P15_T_0346	5731.76	7448	Tumor	P15	T cell	CD8 Tef	CD8-Tef-CXCL13	non-dominant group
P15_T_0354	13742.7	8698	Tumor	P15	T cell	CD8 Mait	CD8-Mait-MKI67	non-dominant group
P15_T_0360	5273.77	5981	Tumor	P15	T cell	CD8 Tef	CD8-Tef-GZMA	non-dominant group
P15_T_0366	7295.54	7463	Tumor	P15	T cell	CD8 Tef	CD8-Tef-GZMA	non-dominant group
P15_T_0381	6027.19	6579	Tumor	P15	T cell	CD8 Tef	CD8-Tef-GZMA	non-dominant group
P15_T_0385	7347.1	6434	Tumor	P15	T cell	CD8 Tef	CD8-Tef-GZMA	non-dominant group
P15_T_0389	4629.84	5460	Tumor	P15	T cell	CD8 Tef	CD8-Tef-GZMA	non-dominant group
P15_T_0419	6823.64	6447	Tumor	P15	T cell	CD8 Tef	CD8-Tef-CXCL13	non-dominant group
P15_T_0422	6131.98	9824	Tumor	P15	T cell	CD8 Tef	CD8-Tef-APOC2	non-dominant group
P15_T_0423	8170.9	9563	Tumor	P15	T cell	CD8 Tef	CD8-Tef-APOC2	non-dominant group
P15_T_0424	6272.99	7292	Tumor	P15	T cell	CD8 Tef	CD8-Tef-GZMA	non-dominant group
P15_T_0428	5735.84	7427	Tumor	P15	T cell	CD8 Tef	CD8-Tef-APOC2	non-dominant group
P15_T_0437	11511.8	8059	Tumor	P15	T cell	CD8 Mait	CD8-Mait-MKI67	non-dominant group
P15_T_0442	6069.88	8149	Tumor	P15	T cell	CD8 Tef	CD8-Tef-APOC2	non-dominant group
P15_T_0443	6593.24	7724	Tumor	P15	T cell	CD8 Tef	CD8-Tef-APOC2	non-dominant group
P15_T_0449	6353.57	7322	Tumor	P15	T cell	CD8 Tef	CD8-Tef-GZMA	non-dominant group
P15_T_0472	6342.18	6863	Tumor	P15	T cell	CD8 Tef	CD8-Tef-GZMA	non-dominant group
P15_T_0481	5258.93	5612	Tumor	P15	T cell	CD8 Tef	CD8-Tef-GZMA	non-dominant group
P15_T_0501	6852.4	7101	Tumor	P15	T cell	CD8 Tef	CD8-Tef-GZMA	non-dominant group
P15_T_0518	7181.55	7366	Tumor	P15	T cell	CD8 Tef	CD8-Tef-GZMA	non-dominant group
P15_T_0535	10016.8	7415	Tumor	P15	T cell	CD8 Mait	CD8-Mait-MKI67	non-dominant group
P15_T_0541	9048.18	7707	Tumor	P15	T cell	CD8 Tef	CD8-Tef-APOC2	non-dominant group
P15_T_0543	11070.4	8089	Tumor	P15	T cell	CD8 Tef	CD8-Tef-APOC2	non-dominant group
P15_T_0546	7701.51	6640	Tumor	P15	T cell	CD8 Tef	CD8-Tef-APOC2	non-dominant group
P15_T_0595	8129.56	8319	Tumor	P15	T cell	CD8 Tef	CD8-Tef-APOC2	non-dominant group
P15_T_0640	7241.11	6855	Tumor	P15	T cell	CD8 Tef	CD8-Tef-GZMA	non-dominant group
P15_T_0651	6532.24	6591	Tumor	P15	T cell	CD8 Tef	CD8-Tef-GZMA	non-dominant group
P15_T_0654	5221.55	7059	Tumor	P15	T cell	CD8 Tef	CD8-Tef-APOC2	non-dominant group
P15_T_0674	5878.02	5557	Tumor	P15	T cell	CD8 Tef	CD8-Tef-GZMA	non-dominant group
P15_T_0685	13087.7	8713	Tumor	P15	T cell	CD8 Tef	CD8-Tef-APOC2	non-dominant group
P15_T_0689	8453.65	7046	Tumor	P15	T cell	CD8 Mait	CD8-Mait-MKI67	non-dominant group
P15_T_0706	7429.38	6585	Tumor	P15	T cell	CD8 Tef	CD8-Tef-GZMA	non-dominant group
P15_T_0708	6313.83	6351	Tumor	P15	T cell	CD8 Tef	CD8-Tef-GZMA	non-dominant group
P15_T_0735	12996.1	7688	Tumor	P15	T cell	CD8 Mait	CD8-Mait-MKI67	non-dominant group
P15_T_0745	6998.98	6790	Tumor	P15	T cell	CD8 Tef	CD8-Tef-GZMA	non-dominant group
P15_T_0757	7342.54	8823	Tumor	P15	T cell	CD8 Tef	CD8-Tef-APOC2	non-dominant group
P15_T_0779	6472.87	7186	Tumor	P15	T cell	CD8 Tef	CD8-Tef-GZMA	non-dominant group
P15_T_0790	9623.78	7749	Tumor	P15	T cell	CD8 Tef	CD8-Tef-APOC2	non-dominant group
P15_T_0802	4602.35	8318	Tumor	P15	T cell	CD8 Tef	CD8-Tef-APOC2	non-dominant group
P15_T_0826	5185.72	6833	Tumor	P15	T cell	CD8 Tef	CD8-Tef-GZMA	non-dominant group
P15_T_0832	12972.3	8219	Tumor	P15	T cell	CD8 Mait	CD8-Mait-MKI67	non-dominant group
P15_T_0837	6033.29	8884	Tumor	P15	T cell	CD8 Tef	CD8-Tef-CXCL13	non-dominant group
P15_T_0838	4992.1	8625	Tumor	P15	T cell	CD8 Tef	CD8-Tef-APOC2	non-dominant group
P15_T_0841	8158.17	7327	Tumor	P15	T cell	CD8 Tef	CD8-Tef-GZMA	non-dominant group
P15_T_0842	12185.2	8261	Tumor	P15	T cell	CD8 Mait	CD8-Mait-MKI67	non-dominant group
P15_T_0861	9020.74	8115	Tumor	P15	T cell	CD8 Tef	CD8-Tef-CXCL13	non-dominant group
P15_T_0932	10302.1	8091	Tumor	P15	T cell	CD8 Tef	CD8-Tef-APOC2	non-dominant group
P15_T_0934	7059.96	7481	Tumor	P15	T cell	CD8 Tef	CD8-Tef-APOC2	non-dominant group
P15_T_0938	7460.64	6421	Tumor	P15	T cell	CD8 Mait	CD8-Mait-MKI67	non-dominant group
P15_T_0960	8577.55	4651	Tumor	P15	T cell	CD8 Mait	CD8-Mait-MKI67	non-dominant group
P15_T_0964	7430.88	7857	Tumor	P15	T cell	CD8 Tef	CD8-Tef-APOC2	non-dominant group
P15_T_0965	7995.21	7637	Tumor	P15	T cell	CD8 Tef	CD8-Tef-CXCL13	non-dominant group
P15_T_0968	7303.7	6450	Tumor	P15	T cell	CD8 Mait	CD8-Mait-MKI67	non-dominant group
P15_T_0980	6391.52	7049	Tumor	P15	T cell	CD8 Tef	CD8-Tef-GZMA	non-dominant group
P15_T_0997	13692.3	8366	Tumor	P15	T cell	CD8 Mait	CD8-Mait-MKI67	non-dominant group
P15_T_1052	9970.66	7445	Tumor	P15	T cell	CD8 Tef	CD8-Tef-CXCL13	non-dominant group
P15_T_1057	7092.26	6841	Tumor	P15	T cell	CD8 Tef	CD8-Tef-GZMA	non-dominant group
P15_T_1062	10553.5	7645	Tumor	P15	T cell	CD8 Tef	CD8-Tef-CXCL13	non-dominant group
P15_T_1068	7130.75	6619	Tumor	P15	T cell	CD8 Tef	CD8-Tef-GZMA	non-dominant group
P15_T_1069	11317.3	7868	Tumor	P15	T cell	CD8 Tef	CD8-Tef-APOC2	non-dominant group
P15_T_1074	7513.42	7317	Tumor	P15	T cell	CD8 Tef	CD8-Tef-CXCL13	non-dominant group
P15_T_1088	6301.34	7026	Tumor	P15	T cell	CD8 Tef	CD8-Tef-APOC2	non-dominant group
P15_T_1096	5161.74	6907	Tumor	P15	T cell	CD8 Tef	CD8-Tef-APOC2	non-dominant group
P15_T_1128	8174.47	8342	Tumor	P15	T cell	CD8 Tef	CD8-Tef-GZMA	non-dominant group
P15_T_1139	11682.9	8415	Tumor	P15	T cell	CD8 Tef	CD8-Tef-CXCL13	non-dominant group
P15_T_1140	12389	8790	Tumor	P15	T cell	CD8 Tef	CD8-Tef-APOC2	non-dominant group
P15_T_1142	7059.62	8974	Tumor	P15	T cell	CD8 Tef	CD8-Tef-APOC2	non-dominant group
P15_T_1166	7989.67	7137	Tumor	P15	T cell	CD8 Tef	CD8-Tef-APOC2	non-dominant group
P15_T_1167	8400.54	8063	Tumor	P15	T cell	CD8 Tef	CD8-Tef-APOC2	non-dominant group
P15_T_1170	10168.5	8276	Tumor	P15	T cell	CD8 Mait	CD8-Mait-MKI67	non-dominant group
P15_T_1185	6286.61	6735	Tumor	P15	T cell	CD8 Tef	CD8-Tef-GZMA	non-dominant group
P15_T_1195	6701.62	8970	Tumor	P15	T cell	CD8 Tef	CD8-Tef-APOC2	non-dominant group
P15_T_1197	8888.2	7983	Tumor	P15	T cell	CD8 Tef	CD8-Tef-APOC2	non-dominant group
P15_T_1206	6306.95	8192	Tumor	P15	T cell	CD8 Tef	CD8-Tef-CXCL13	non-dominant group
P15_T_1221	6592.04	7221	Tumor	P15	T cell	CD8 Tef	CD8-Tef-APOC2	non-dominant group
P15_T_1223	3899.43	4350	Tumor	P15	T cell	CD8 Tef	CD8-Tef-APOC2	non-dominant group
P15_T_1229	6713.53	5953	Tumor	P15	T cell	CD8 Tef	CD8-Tef-CXCL13	non-dominant group
P15_T_1240	6132.51	5501	Tumor	P15	T cell	CD8 Tef	CD8-Tef-GZMA	non-dominant group
P15_T_1248	5045.37	5431	Tumor	P15	T cell	CD8 Tef	CD8-Tef-GZMA	non-dominant group
P15_T_1277	10636.1	7429	Tumor	P15	T cell	CD8 Mait	CD8-Mait-MKI67	non-dominant group
P15_T_1284	8241.3	7111	Tumor	P15	T cell	CD8 Tef	CD8-Tef-APOC2	non-dominant group
P15_T_1293	10504.3	7266	Tumor	P15	T cell	CD8 Tef	CD8-Tef-APOC2	non-dominant group
P15_T_1302	6394.53	6137	Tumor	P15	T cell	CD8 Tef	CD8-Tef-GZMA	non-dominant group
P15_T_1367	6035.43	6803	Tumor	P15	T cell	CD8 Tef	CD8-Tef-GZMA	non-dominant group
P15_T_1384	11127.6	6088	Tumor	P15	T cell	CD8 Mait	CD8-Mait-MKI67	non-dominant group
P15_T_1435	5596.83	6703	Tumor	P15	T cell	CD8 Tef	CD8-Tef-GZMA	non-dominant group
P15_T_1439	7161.7	6872	Tumor	P15	T cell	CD8 Tef	CD8-Tef-GZMA	non-dominant group
P15_T_1444	5763.75	6382	Tumor	P15	T cell	CD8 Tef	CD8-Tef-GZMA	non-dominant group
P15_T_1451	6086.97	5863	Tumor	P15	T cell	CD8 Tef	CD8-Tef-GZMA	non-dominant group
P15_T_1452	12022.9	7981	Tumor	P15	T cell	CD8 Tef	CD8-Tef-APOC2	non-dominant group
P15_T_1461	7182.58	6703	Tumor	P15	T cell	CD8 Tef	CD8-Tef-APOC2	non-dominant group
P15_T_1462	5816.74	7633	Tumor	P15	T cell	CD8 Tef	CD8-Tef-APOC2	non-dominant group
P15_T_1473	8041.85	7644	Tumor	P15	T cell	CD8 Tef	CD8-Tef-GZMA	non-dominant group
P15_T_1480	6699.69	7384	Tumor	P15	T cell	CD8 Tef	CD8-Tef-GZMA	non-dominant group
P15_T_1487	7661.95	7129	Tumor	P15	T cell	CD8 Tef	CD8-Tef-GZMA	non-dominant group
P15_T_1494	7731.54	6947	Tumor	P15	T cell	CD8 Tef	CD8-Tef-GZMA	non-dominant group
P15_T_1505	6193.41	5900	Tumor	P15	T cell	CD8 Tef	CD8-Tef-GZMA	non-dominant group
P15_T_1509	8255.44	6743	Tumor	P15	T cell	CD8 Mait	CD8-Mait-MKI67	non-dominant group
P15_T_1512	6022.74	6138	Tumor	P15	T cell	CD8 Tef	CD8-Tef-GZMA	non-dominant group
P15_T_1530	6258.06	6160	Tumor	P15	T cell	CD8 Tef	CD8-Tef-GZMA	non-dominant group
P15_T_1536	4208.18	5796	Tumor	P15	T cell	CD8 Tef	CD8-Tef-GZMA	non-dominant group
P15_T_1557	8013.9	6514	Tumor	P15	T cell	CD8 Tef	CD8-Tef-APOC2	non-dominant group
P15_T_1572	8159.85	6916	Tumor	P15	T cell	CD8 Tef	CD8-Tef-CXCL13	non-dominant group
P15_T_1579	5216.33	7096	Tumor	P15	T cell	CD8 Tef	CD8-Tef-GZMA	non-dominant group
P15_T_1585	7780.64	6772	Tumor	P15	T cell	CD8 Tef	CD8-Tef-APOC2	non-dominant group
P15_T_1587	6460.44	7235	Tumor	P15	T cell	CD8 Tef	CD8-Tef-GZMA	non-dominant group
P15_T_1594	6678.25	7095	Tumor	P15	T cell	CD8 Tef	CD8-Tef-GZMA	non-dominant group
P15_T_1596	6078.9	4140	Tumor	P15	T cell	CD8 Tef	CD8-Tef-GZMA	non-dominant group
P15_T_1597	6392.98	6884	Tumor	P15	T cell	CD8 Tef	CD8-Tef-GZMA	non-dominant group
P15_T_1608	11223.4	12125	Tumor	P15	T cell	CD8 Tef	CD8-Tef-APOC2	non-dominant group
P15_T_1613	6908.96	7543	Tumor	P15	T cell	CD8 Tef	CD8-Tef-APOC2	non-dominant group
P15_T_1621	11225.3	11071	Tumor	P15	T cell	CD8 Tef	CD8-Tef-APOC2	non-dominant group
P15_T_1631	11654.5	8067	Tumor	P15	T cell	CD8 Tef	CD8-Tef-APOC2	non-dominant group
P15_T_1648	6250.99	7100	Tumor	P15	T cell	CD8 Tef	CD8-Tef-GZMA	non-dominant group
P16_T_0014	6397.32	6815	Tumor	P16	T cell	CD8 Tef	CD8-Tef-CXCL13	dominant group
P16_T_0026	5507.59	6478	Tumor	P16	T cell	CD8 Tef	CD8-Tef-APOC2	dominant group
P16_T_0030	8598.76	7453	Tumor	P16	T cell	CD8 Tef	CD8-Tef-CXCL13	dominant group
P16_T_0031	14562.3	9015	Tumor	P16	T cell	CD8 Tef	CD8-Tef-APOC2	dominant group
P16_T_0034	12657.7	8329	Tumor	P16	T cell	CD8 Mait	CD8-Mait-MKI67	dominant group
P16_T_0045	8946.51	7712	Tumor	P16	T cell	CD8 Tef	CD8-Tef-CXCL13	dominant group
P16_T_0051	7787.61	7429	Tumor	P16	T cell	CD8 Tef	CD8-Tef-APOC2	dominant group
P16_T_0054	10753.4	7570	Tumor	P16	T cell	CD8 Mait	CD8-Mait-MKI67	dominant group
P16_T_0059	8137.82	5753	Tumor	P16	T cell	CD8 Tef	CD8-Tef-CXCL13	dominant group
P16_T_0065	9212.29	6321	Tumor	P16	T cell	CD8 Mait	CD8-Mait-MKI67	dominant group
P16_T_0078	7124.78	6377	Tumor	P16	T cell	CD8 Tef	CD8-Tef-GZMA	dominant group
P16_T_0081	12265.7	7913	Tumor	P16	T cell	CD8 Mait	CD8-Mait-MKI67	dominant group
P16_T_0121	10740.4	7796	Tumor	P16	T cell	CD8 Mait	CD8-Mait-MKI67	dominant group
P16_T_0142	12781.8	8025	Tumor	P16	T cell	CD8 Mait	CD8-Mait-MKI67	dominant group
P16_T_0144	8055.76	6074	Tumor	P16	T cell	CD8 Tef	CD8-Tef-CXCL13	dominant group
P16_T_0145	9934.07	8147	Tumor	P16	T cell	CD8 Tef	CD8-Tef-CXCL13	dominant group
P16_T_0176	10736	8123	Tumor	P16	T cell	CD8 Tef	CD8-Tef-APOC2	dominant group
P16_T_0180	7655.75	7241	Tumor	P16	T cell	CD8 Tef	CD8-Tef-GZMA	dominant group
P16_T_0189	11822.1	7926	Tumor	P16	T cell	CD8 Tef	CD8-Tef-CXCL13	dominant group
P16_T_0198	9297.66	8427	Tumor	P16	T cell	CD8 Mait	CD8-Mait-MKI67	dominant group
P16_T_0199	11456.8	7622	Tumor	P16	T cell	CD8 Tef	CD8-Tef-CXCL13	dominant group
P16_T_0213	10674.3	7858	Tumor	P16	T cell	CD8 Mait	CD8-Mait-MKI67	dominant group
P16_T_0214	13096.5	8202	Tumor	P16	T cell	CD8 Tef	CD8-Tef-APOC2	dominant group
P16_T_0215	6823.76	7270	Tumor	P16	T cell	CD8 Tef	CD8-Tef-GZMA	dominant group
P16_T_0219	7027.14	6699	Tumor	P16	T cell	CD8 Tef	CD8-Tef-GZMA	dominant group
P16_T_0233	9795.5	7010	Tumor	P16	T cell	CD8 Mait	CD8-Mait-MKI67	dominant group
P16_T_0237	16830.7	9670	Tumor	P16	T cell	CD8 Tef	CD8-Tef-APOC2	dominant group
P16_T_0250	5873.95	6607	Tumor	P16	T cell	CD8 Tef	CD8-Tef-GZMA	dominant group
P16_T_0263	8259.66	7546	Tumor	P16	T cell	CD8 Tef	CD8-Tef-GZMA	dominant group
P16_T_0273	10918.8	7234	Tumor	P16	T cell	CD8 Mait	CD8-Mait-MKI67	dominant group
P16_T_0278	9302.86	6804	Tumor	P16	T cell	CD8 Tef	CD8-Tef-CXCL13	dominant group
P16_T_0313	7991.35	5744	Tumor	P16	T cell	CD8 Tef	CD8-Tef-GZMA	dominant group
P16_T_0322	7826.65	6871	Tumor	P16	T cell	CD8 Tef	CD8-Tef-GZMA	dominant group
P16_T_0332	6948.27	4703	Tumor	P16	T cell	CD8 Mait	CD8-Mait-MKI67	dominant group
P16_T_0334	11591.1	7633	Tumor	P16	T cell	CD8 Mait	CD8-Mait-MKI67	dominant group
P16_T_0343	13404.1	8476	Tumor	P16	T cell	CD8 Mait	CD8-Mait-MKI67	dominant group
P16_T_0354	11508	7614	Tumor	P16	T cell	CD8 Tef	CD8-Tef-APOC2	dominant group
P16_T_0364	9793.39	7462	Tumor	P16	T cell	CD8 Tef	CD8-Tef-CXCL13	dominant group
P16_T_0367	13630.3	8401	Tumor	P16	T cell	CD8 Mait	CD8-Mait-MKI67	dominant group
P16_T_0380	3174.42	5180	Tumor	P16	T cell	CD8 Tef	CD8-Tef-APOC2	dominant group
P16_T_0385	13199.8	7680	Tumor	P16	T cell	CD8 Tef	CD8-Tef-APOC2	dominant group
P16_T_0397	7290.79	6883	Tumor	P16	T cell	CD8 Tef	CD8-Tef-GZMA	dominant group
P16_T_0398	5688.17	3367	Tumor	P16	T cell	CD8 Tef	CD8-Tef-GZMA	dominant group
P16_T_0402	6613.06	5963	Tumor	P16	T cell	CD8 Tef	CD8-Tef-APOC2	dominant group
P16_T_0410	9613.99	8166	Tumor	P16	T cell	CD8 Tef	CD8-Tef-CXCL13	dominant group
P16_T_0411	6883.77	7888	Tumor	P16	T cell	CD8 Tef	CD8-Tef-GZMA	dominant group
P16_T_0417	10162.4	7867	Tumor	P16	T cell	CD8 Tef	CD8-Tef-CXCL13	dominant group
P16_T_0422	5895.66	6092	Tumor	P16	T cell	CD8 Tef	CD8-Tef-GZMA	dominant group
P16_T_0424	15311.4	7191	Tumor	P16	T cell	CD8 Mait	CD8-Mait-MKI67	dominant group
P16_T_0454	9408.92	8033	Tumor	P16	T cell	CD8 Mait	CD8-Mait-MKI67	dominant group
P16_T_0464	9998.43	8594	Tumor	P16	T cell	CD8 Tef	CD8-Tef-CXCL13	dominant group
P16_T_0476	5109.18	4696	Tumor	P16	T cell	CD8 Mait	CD8-Mait-MKI67	dominant group
P16_T_0483	6134.37	6683	Tumor	P16	T cell	CD8 Tef	CD8-Tef-APOC2	dominant group
P16_T_0492	11278.7	8870	Tumor	P16	T cell	CD8 Tef	CD8-Tef-CXCL13	dominant group
P16_T_0501	5756.58	4543	Tumor	P16	T cell	CD8 Tef	CD8-Tef-APOC2	dominant group
P16_T_0508	4206.9	2489	Tumor	P16	T cell	CD8 Tef	CD8-Tef-APOC2	dominant group
P16_T_0512	7906.57	8496	Tumor	P16	T cell	CD8 Tef	CD8-Tef-CXCL13	dominant group
P16_T_0520	6299.22	8004	Tumor	P16	T cell	CD8 Tef	CD8-Tef-GZMA	dominant group
P16_T_0521	2974.01	3490	Tumor	P16	T cell	CD8 Mait	CD8-Mait-MKI67	dominant group
P16_T_0537	7132.88	7457	Tumor	P16	T cell	CD8 Tef	CD8-Tef-APOC2	dominant group
P16_T_0538	8653.79	7109	Tumor	P16	T cell	CD8 Tef	CD8-Tef-CXCL13	dominant group
P16_T_0559	11324.8	6817	Tumor	P16	T cell	CD8 Tef	CD8-Tef-APOC2	dominant group
P16_T_0567	9512	8418	Tumor	P16	T cell	CD8 Tef	CD8-Tef-APOC2	dominant group
P16_T_0574	7421.06	6845	Tumor	P16	T cell	CD8 Tef	CD8-Tef-APOC2	dominant group
P16_T_0604	7217.93	6286	Tumor	P16	T cell	CD8 Tef	CD8-Tef-GZMA	dominant group
P16_T_0613	7185.47	4103	Tumor	P16	T cell	CD8 Tef	CD8-Tef-CXCL13	dominant group
P16_T_0615	8914.25	5140	Tumor	P16	T cell	CD8 Tef	CD8-Tef-CXCL13	dominant group
P16_T_0636	10092.9	9227	Tumor	P16	T cell	CD8 Tef	CD8-Tef-CXCL13	dominant group
P16_T_0649	12854.3	9296	Tumor	P16	T cell	CD8 Mait	CD8-Mait-MKI67	dominant group
P16_T_0665	8611.45	8618	Tumor	P16	T cell	CD8 Tef	CD8-Tef-APOC2	dominant group
P16_T_0669	10323.4	5827	Tumor	P16	T cell	CD8 Tef	CD8-Tef-CXCL13	dominant group
P16_T_1345	19174.2	9939	Tumor	P16	T cell	CD8 Tef	CD8-Tef-APOC2	dominant group
P16_T_1348	8806.97	10883	Tumor	P16	T cell	CD8 Tef	CD8-Tef-APOC2	dominant group
P16_T_1349	11609.6	10099	Tumor	P16	T cell	CD8 Tef	CD8-Tef-APOC2	dominant group
P16_T_1351	14386.2	10637	Tumor	P16	T cell	CD8 Tef	CD8-Tef-APOC2	dominant group
P16_T_1352	12758.8	10714	Tumor	P16	T cell	CD8 Tef	CD8-Tef-APOC2	dominant group
P16_T_1354	16312.9	9624	Tumor	P16	T cell	CD8 Tef	CD8-Tef-APOC2	dominant group
P16_T_1355	13973.7	10951	Tumor	P16	T cell	CD8 Tef	CD8-Tef-APOC2	dominant group
P16_T_1364	12951.6	11644	Tumor	P16	T cell	CD8 Tef	CD8-Tef-APOC2	dominant group
P16_T_1366	7668.17	10527	Tumor	P16	T cell	CD8 Tef	CD8-Tef-CXCL13	dominant group
P16_T_1367	13686.2	9429	Tumor	P16	T cell	CD8 Tef	CD8-Tef-APOC2	dominant group
P16_T_1370	12376.9	9833	Tumor	P16	T cell	CD8 Tef	CD8-Tef-APOC2	dominant group
P16_T_1373	5761.89	9695	Tumor	P16	T cell	CD8 Tef	CD8-Tef-APOC2	dominant group
P16_T_1377	11751.8	9941	Tumor	P16	T cell	CD8 Tef	CD8-Tef-APOC2	dominant group
P16_T_1378	5214.46	10171	Tumor	P16	T cell	CD8 Tef	CD8-Tef-APOC2	dominant group
P16_T_1379	5959.66	10377	Tumor	P16	T cell	CD8 Tef	CD8-Tef-CXCL13	dominant group
P16_T_1381	8573.22	10741	Tumor	P16	T cell	CD8 Tef	CD8-Tef-APOC2	dominant group
P16_T_1384	8943.4	10901	Tumor	P16	T cell	CD8 Tef	CD8-Tef-APOC2	dominant group
P16_T_1387	5812.95	9837	Tumor	P16	T cell	CD8 Tef	CD8-Tef-CXCL13	dominant group
P16_T_1390	4691.75	9998	Tumor	P16	T cell	CD8 Tef	CD8-Tef-APOC2	dominant group
P16_T_1391	9641.44	10264	Tumor	P16	T cell	CD8 Tef	CD8-Tef-APOC2	dominant group
P16_T_1392	14757	10665	Tumor	P16	T cell	CD8 Tef	CD8-Tef-APOC2	dominant group
P16_T_1394	14530	11164	Tumor	P16	T cell	CD8 Mait	CD8-Mait-MKI67	dominant group
P16_T_1600	12320.7	8256	Tumor	P16	T cell	CD8 Mait	CD8-Mait-MKI67	dominant group
P16_T_1602	13835.7	8350	Tumor	P16	T cell	CD8 Tef	CD8-Tef-APOC2	dominant group
P16_T_1612	8858.57	6798	Tumor	P16	T cell	CD8 Tef	CD8-Tef-GZMA	dominant group
P16_T_1615	10347.6	7811	Tumor	P16	T cell	CD8 Tef	CD8-Tef-GZMA	dominant group
P16_T_1617	12886.7	8153	Tumor	P16	T cell	CD8 Mait	CD8-Mait-MKI67	dominant group
P16_T_1641	7395.04	6760	Tumor	P16	T cell	CD8 Tef	CD8-Tef-GZMA	dominant group
P16_T_1643	9534.42	5786	Tumor	P16	T cell	CD8 Mait	CD8-Mait-MKI67	dominant group
P16_T_1650	7516.46	7097	Tumor	P16	T cell	CD8 Tef	CD8-Tef-GZMA	dominant group
P16_T_1673	5734.49	6396	Tumor	P16	T cell	CD8 Tef	CD8-Tef-APOC2	dominant group
P16_T_1682	8287.8	7621	Tumor	P16	T cell	CD8 Mait	CD8-Mait-MKI67	dominant group
P16_T_1687	5926.2	6386	Tumor	P16	T cell	CD8 Tef	CD8-Tef-APOC2	dominant group
P16_T_1690	11063.1	8484	Tumor	P16	T cell	CD8 Tef	CD8-Tef-CXCL13	dominant group
P16_T_1697	9581.5	8321	Tumor	P16	T cell	CD8 Mait	CD8-Mait-MKI67	dominant group
P16_T_1706	8869.72	7669	Tumor	P16	T cell	CD8 Tef	CD8-Tef-CXCL13	dominant group
P16_T_1726	5098.22	5337	Tumor	P16	T cell	CD8 Tef	CD8-Tef-APOC2	dominant group
P16_T_1755	8377.43	7418	Tumor	P16	T cell	CD8 Tef	CD8-Tef-APOC2	dominant group
P16_T_1760	7878.93	6792	Tumor	P16	T cell	CD8 Tef	CD8-Tef-GZMA	dominant group
P16_T_1763	12316.9	7207	Tumor	P16	T cell	CD8 Tef	CD8-Tef-APOC2	dominant group
P16_T_1790	4953.63	3868	Tumor	P16	T cell	CD8 Tef	CD8-Tef-GZMA	dominant group
P16_T_1800	8669.66	7105	Tumor	P16	T cell	CD8 Tef	CD8-Tef-APOC2	dominant group
P16_T_1823	13721.2	8323	Tumor	P16	T cell	CD8 Mait	CD8-Mait-MKI67	dominant group
P16_T_1824	8204.42	7264	Tumor	P16	T cell	CD8 Tef	CD8-Tef-APOC2	dominant group
P16_T_1838	7041.68	6878	Tumor	P16	T cell	CD8 Tef	CD8-Tef-GZMA	dominant group
P16_T_1856	4178.19	3463	Tumor	P16	T cell	CD8 Tef	CD8-Tef-GZMA	dominant group
P16_T_1874	7362.05	7361	Tumor	P16	T cell	CD8 Tef	CD8-Tef-APOC2	dominant group
P16_T_1879	8541.49	7333	Tumor	P16	T cell	CD8 Tef	CD8-Tef-GZMA	dominant group
P16_T_1880	10186.9	7629	Tumor	P16	T cell	CD8 Tef	CD8-Tef-CXCL13	dominant group
P17_T_0003	9917.28	6319	Tumor	P17	T cell	CD8 Mait	CD8-Mait-MKI67	non-dominant group
P17_T_0006	17269.1	8621	Tumor	P17	T cell	CD8 Mait	CD8-Mait-MKI67	non-dominant group
P17_T_0007	8424.9	6020	Tumor	P17	T cell	CD8 Tef	CD8-Tef-CXCL13	non-dominant group
P17_T_0009	15233.2	7751	Tumor	P17	T cell	CD8 Tef	CD8-Tef-APOC2	non-dominant group
P17_T_0010	10796.6	6364	Tumor	P17	T cell	CD8 Tef	CD8-Tef-CXCL13	non-dominant group
P17_T_0012	15102.2	7644	Tumor	P17	T cell	CD8 Mait	CD8-Mait-MKI67	non-dominant group
P17_T_0013	12271.8	7323	Tumor	P17	T cell	CD8 Mait	CD8-Mait-MKI67	non-dominant group
P17_T_0018	15310.6	8303	Tumor	P17	T cell	CD8 Mait	CD8-Mait-MKI67	non-dominant group
P17_T_0020	13165.9	7932	Tumor	P17	T cell	CD8 Tef	CD8-Tef-APOC2	non-dominant group
P17_T_0023	15375.8	8476	Tumor	P17	T cell	CD8 Mait	CD8-Mait-MKI67	non-dominant group
P17_T_0025	16284.3	8293	Tumor	P17	T cell	CD8 Mait	CD8-Mait-MKI67	non-dominant group
P17_T_0027	10614.5	7907	Tumor	P17	T cell	CD8 Mait	CD8-Mait-MKI67	non-dominant group
P17_T_0029	11805.1	7250	Tumor	P17	T cell	CD8 Mait	CD8-Mait-MKI67	non-dominant group
P17_T_0030	13112.6	7570	Tumor	P17	T cell	CD8 Mait	CD8-Mait-MKI67	non-dominant group
P17_T_0031	13797.4	8091	Tumor	P17	T cell	CD8 Mait	CD8-Mait-MKI67	non-dominant group
P17_T_0035	11544.6	7095	Tumor	P17	T cell	CD8 Mait	CD8-Mait-MKI67	non-dominant group
P17_T_0037	10756.1	7611	Tumor	P17	T cell	CD8 Mait	CD8-Mait-MKI67	non-dominant group
P17_T_0038	13426.1	6187	Tumor	P17	T cell	CD8 Mait	CD8-Mait-MKI67	non-dominant group
P17_T_0040	8774.89	6638	Tumor	P17	T cell	CD8 Tef	CD8-Tef-CXCL13	non-dominant group
P17_T_0041	10824.5	4791	Tumor	P17	T cell	CD8 Mait	CD8-Mait-MKI67	non-dominant group
P17_T_0042	14378.2	7439	Tumor	P17	T cell	CD8 Mait	CD8-Mait-MKI67	non-dominant group
P17_T_0043	11656.8	6000	Tumor	P17	T cell	CD8 Mait	CD8-Mait-MKI67	non-dominant group
P17_T_0044	15380	5949	Tumor	P17	T cell	CD8 Mait	CD8-Mait-MKI67	non-dominant group
P17_T_0045	12751.8	8305	Tumor	P17	T cell	CD8 Mait	CD8-Mait-MKI67	non-dominant group
P17_T_0052	12760.3	7633	Tumor	P17	T cell	CD8 Mait	CD8-Mait-MKI67	non-dominant group
P17_T_0053	8979.96	7083	Tumor	P17	T cell	CD8 Tef	CD8-Tef-CXCL13	non-dominant group
P17_T_0054	10578.4	7996	Tumor	P17	T cell	CD8 Mait	CD8-Mait-MKI67	non-dominant group
P17_T_0055	14863.4	9107	Tumor	P17	T cell	CD8 Mait	CD8-Mait-MKI67	non-dominant group
P17_T_0056	13362.8	8477	Tumor	P17	T cell	CD8 Mait	CD8-Mait-MKI67	non-dominant group
P17_T_0057	10932.9	5784	Tumor	P17	T cell	CD8 Tef	CD8-Tef-CXCL13	non-dominant group
P17_T_0059	13417.6	6988	Tumor	P17	T cell	CD8 Mait	CD8-Mait-MKI67	non-dominant group
P17_T_0060	13227.4	7774	Tumor	P17	T cell	CD8 Mait	CD8-Mait-MKI67	non-dominant group
P17_T_0061	11628.9	7226	Tumor	P17	T cell	CD8 Mait	CD8-Mait-MKI67	non-dominant group
P17_T_0062	12738	8399	Tumor	P17	T cell	CD8 Tef	CD8-Tef-APOC2	non-dominant group
P17_T_0064	7268.5	6730	Tumor	P17	T cell	CD8 Tef	CD8-Tef-GZMA	non-dominant group
P17_T_0065	6008.47	6405	Tumor	P17	T cell	CD8 Tef	CD8-Tef-GZMA	non-dominant group
P17_T_0070	11296.1	8547	Tumor	P17	T cell	CD8 Tef	CD8-Tef-CXCL13	non-dominant group
P17_T_0071	15604	8195	Tumor	P17	T cell	CD8 Mait	CD8-Mait-MKI67	non-dominant group
P17_T_0072	10691.1	7786	Tumor	P17	T cell	CD8 Mait	CD8-Mait-MKI67	non-dominant group
P17_T_0073	9879.28	8247	Tumor	P17	T cell	CD8 Tef	CD8-Tef-APOC2	non-dominant group
P17_T_0074	13711.2	7763	Tumor	P17	T cell	CD8 Mait	CD8-Mait-MKI67	non-dominant group
P17_T_0075	10215.9	8127	Tumor	P17	T cell	CD8 Tef	CD8-Tef-APOC2	non-dominant group
P17_T_0076	12137.3	8249	Tumor	P17	T cell	CD8 Tef	CD8-Tef-CXCL13	non-dominant group
P17_T_0080	10770.7	8703	Tumor	P17	T cell	CD8 Tef	CD8-Tef-CXCL13	non-dominant group
P17_T_0081	15407.3	9238	Tumor	P17	T cell	CD8 Mait	CD8-Mait-MKI67	non-dominant group
P17_T_0082	11903.1	8131	Tumor	P17	T cell	CD8 Mait	CD8-Mait-MKI67	non-dominant group
P17_T_0084	16167.3	8772	Tumor	P17	T cell	CD8 Mait	CD8-Mait-MKI67	non-dominant group
P17_T_0087	15687.9	9091	Tumor	P17	T cell	CD8 Mait	CD8-Mait-MKI67	non-dominant group
P17_T_0090	11044.8	6876	Tumor	P17	T cell	CD8 Tef	CD8-Tef-APOC2	non-dominant group
P17_T_0091	8587.09	7170	Tumor	P17	T cell	CD8 Tef	CD8-Tef-GZMA	non-dominant group
P17_T_0092	11841.1	7306	Tumor	P17	T cell	CD8 Mait	CD8-Mait-MKI67	non-dominant group
P17_T_0093	13361.4	8274	Tumor	P17	T cell	CD8 Mait	CD8-Mait-MKI67	non-dominant group
P17_T_0094	15091.3	8869	Tumor	P17	T cell	CD8 Mait	CD8-Mait-MKI67	non-dominant group
P17_T_0095	12024.5	8022	Tumor	P17	T cell	CD8 Mait	CD8-Mait-MKI67	non-dominant group
P17_T_0105	13509.2	8072	Tumor	P17	T cell	CD8 Mait	CD8-Mait-MKI67	non-dominant group
P17_T_0380	11932.3	8180	Tumor	P17	T cell	CD8 Tef	CD8-Tef-APOC2	non-dominant group
P18_T_0001	11315.1	7149	Tumor	P18	T cell	CD8 Tef	CD8-Tef-APOC2	non-dominant group
P18_T_0006	8558.02	7897	Tumor	P18	T cell	CD8 Tef	CD8-Tef-APOC2	non-dominant group
P18_T_0011	8239.42	6103	Tumor	P18	T cell	CD8 Tef	CD8-Tef-APOC2	non-dominant group
P18_T_0012	11142.7	10393	Tumor	P18	T cell	CD8 Tef	CD8-Tef-APOC2	non-dominant group
P18_T_0014	5641.11	6170	Tumor	P18	T cell	CD8 Tef	CD8-Tef-GZMA	non-dominant group
P18_T_0017	9026.5	9384	Tumor	P18	T cell	CD8 Tef	CD8-Tef-APOC2	non-dominant group
P18_T_0022	8407.12	7890	Tumor	P18	T cell	CD8 Tef	CD8-Tef-APOC2	non-dominant group
P18_T_0027	6098.33	7339	Tumor	P18	T cell	CD8 Tef	CD8-Tef-CXCL13	non-dominant group
P18_T_0031	11313.4	8064	Tumor	P18	T cell	CD8 Tef	CD8-Tef-APOC2	non-dominant group
P18_T_0032	9663.97	7155	Tumor	P18	T cell	CD8 Mait	CD8-Mait-MKI67	non-dominant group
P18_T_0033	6080.55	6887	Tumor	P18	T cell	CD8 Tef	CD8-Tef-GZMA	non-dominant group
P18_T_0034	9299.63	6661	Tumor	P18	T cell	CD8 Tef	CD8-Tef-APOC2	non-dominant group
P18_T_0036	4392.57	5743	Tumor	P18	T cell	CD8 Tef	CD8-Tef-APOC2	non-dominant group
P18_T_0046	10659.1	7067	Tumor	P18	T cell	CD8 Tef	CD8-Tef-CXCL13	non-dominant group
P18_T_0055	11992.2	10748	Tumor	P18	T cell	CD8 Tef	CD8-Tef-APOC2	non-dominant group
P18_T_0056	9376.95	9450	Tumor	P18	T cell	CD8 Tef	CD8-Tef-CXCL13	non-dominant group
P18_T_0057	14021.3	10945	Tumor	P18	T cell	CD8 Tef	CD8-Tef-APOC2	non-dominant group
P18_T_0058	8794.6	8993	Tumor	P18	T cell	CD8 Tef	CD8-Tef-APOC2	non-dominant group
P18_T_0060	13625.1	9237	Tumor	P18	T cell	CD8 Tef	CD8-Tef-APOC2	non-dominant group
P18_T_0062	10075.2	7780	Tumor	P18	T cell	CD8 Tef	CD8-Tef-APOC2	non-dominant group
P18_T_0072	8678.6	8844	Tumor	P18	T cell	CD8 Tef	CD8-Tef-CXCL13	non-dominant group
P18_T_0079	7753.85	5179	Tumor	P18	T cell	CD8 Mait	CD8-Mait-MKI67	non-dominant group
P18_T_0082	7876	6831	Tumor	P18	T cell	CD8 Tef	CD8-Tef-CXCL13	non-dominant group
P18_T_0087	13424.6	9467	Tumor	P18	T cell	CD8 Mait	CD8-Mait-MKI67	non-dominant group
P18_T_0090	12278.3	8238	Tumor	P18	T cell	CD8 Tef	CD8-Tef-APOC2	non-dominant group
P18_T_0095	11851.7	9430	Tumor	P18	T cell	CD8 Tef	CD8-Tef-APOC2	non-dominant group
P18_T_0098	14539	8573	Tumor	P18	T cell	CD8 Mait	CD8-Mait-MKI67	non-dominant group
P18_T_0100	5071.31	6456	Tumor	P18	T cell	CD8 Tef	CD8-Tef-GZMA	non-dominant group
P18_T_0107	6580.06	4002	Tumor	P18	T cell	CD8 Tef	CD8-Tef-GZMA	non-dominant group
P18_T_0108	7060.44	5552	Tumor	P18	T cell	CD8 Tef	CD8-Tef-GZMA	non-dominant group
P18_T_0115	7338.96	5814	Tumor	P18	T cell	CD8 Tef	CD8-Tef-GZMA	non-dominant group
P18_T_0119	8190.07	7757	Tumor	P18	T cell	CD8 Tef	CD8-Tef-CXCL13	non-dominant group
P18_T_0120	8202.84	7177	Tumor	P18	T cell	CD8 Tef	CD8-Tef-CXCL13	non-dominant group
P18_T_0123	5132.43	7460	Tumor	P18	T cell	CD8 Tef	CD8-Tef-GZMA	non-dominant group
P18_T_0127	6773.97	6819	Tumor	P18	T cell	CD8 Tef	CD8-Tef-GZMA	non-dominant group
P18_T_0129	5894.69	6855	Tumor	P18	T cell	CD8 Tef	CD8-Tef-CXCL13	non-dominant group
P18_T_0130	6939.76	6153	Tumor	P18	T cell	CD8 Tef	CD8-Tef-CXCL13	non-dominant group
P18_T_0132	6379.73	6800	Tumor	P18	T cell	CD8 Tef	CD8-Tef-GZMA	non-dominant group
P18_T_0135	6136.72	6778	Tumor	P18	T cell	CD8 Tef	CD8-Tef-GZMA	non-dominant group
P18_T_0136	7598.27	7368	Tumor	P18	T cell	CD8 Tef	CD8-Tef-GZMA	non-dominant group
P18_T_0137	8874.66	6922	Tumor	P18	T cell	CD8 Mait	CD8-Mait-MKI67	non-dominant group
P18_T_0139	9260.45	6750	Tumor	P18	T cell	CD8 Tef	CD8-Tef-CXCL13	non-dominant group
P18_T_0145	5977.17	7429	Tumor	P18	T cell	CD8 Tef	CD8-Tef-CXCL13	non-dominant group
P18_T_0151	8503.41	8068	Tumor	P18	T cell	CD8 Tef	CD8-Tef-APOC2	non-dominant group
P18_T_0152	5996.2	6633	Tumor	P18	T cell	CD8 Tef	CD8-Tef-APOC2	non-dominant group
P18_T_0153	10537.6	7240	Tumor	P18	T cell	CD8 Mait	CD8-Mait-MKI67	non-dominant group
P18_T_0155	9085.8	8614	Tumor	P18	T cell	CD8 Tef	CD8-Tef-CXCL13	non-dominant group
P18_T_0156	10685.6	8607	Tumor	P18	T cell	CD8 Tef	CD8-Tef-APOC2	non-dominant group
P18_T_0157	10449.2	8315	Tumor	P18	T cell	CD8 Tef	CD8-Tef-CXCL13	non-dominant group
P18_T_0158	8171.91	8406	Tumor	P18	T cell	CD8 Tef	CD8-Tef-CXCL13	non-dominant group
P18_T_0159	7739.03	7300	Tumor	P18	T cell	CD8 Tef	CD8-Tef-APOC2	non-dominant group
P18_T_0161	8309.09	7178	Tumor	P18	T cell	CD8 Tef	CD8-Tef-CXCL13	non-dominant group
P18_T_0167	9296.41	7586	Tumor	P18	T cell	CD8 Tef	CD8-Tef-APOC2	non-dominant group
P18_T_0169	9786.19	7672	Tumor	P18	T cell	CD8 Tef	CD8-Tef-APOC2	non-dominant group
P18_T_0170	6787.93	7562	Tumor	P18	T cell	CD8 Tef	CD8-Tef-GZMA	non-dominant group
P18_T_0174	9190.56	5183	Tumor	P18	T cell	CD8 Tef	CD8-Tef-APOC2	non-dominant group
P18_T_0176	9191.25	7187	Tumor	P18	T cell	CD8 Tef	CD8-Tef-APOC2	non-dominant group
P18_T_0177	11090.3	8182	Tumor	P18	T cell	CD8 Tef	CD8-Tef-APOC2	non-dominant group
P18_T_0179	8535.57	7896	Tumor	P18	T cell	CD8 Tef	CD8-Tef-CXCL13	non-dominant group
P18_T_0181	6476.36	7381	Tumor	P18	T cell	CD8 Tef	CD8-Tef-APOC2	non-dominant group
P18_T_0184	7457.14	15364	Tumor	P18	T cell	CD8 Tef	CD8-Tef-APOC2	non-dominant group
P18_T_0185	9154.74	8119	Tumor	P18	T cell	CD8 Tef	CD8-Tef-CXCL13	non-dominant group
P18_T_0186	6863.02	6290	Tumor	P18	T cell	CD8 Tef	CD8-Tef-GZMA	non-dominant group
P18_T_0188	7898.03	8722	Tumor	P18	T cell	CD8 Tef	CD8-Tef-APOC2	non-dominant group
P18_T_0191	6729.3	6603	Tumor	P18	T cell	CD8 Tef	CD8-Tef-APOC2	non-dominant group
P18_T_0193	6879.74	6515	Tumor	P18	T cell	CD8 Tef	CD8-Tef-GZMA	non-dominant group
P18_T_0197	10950	7487	Tumor	P18	T cell	CD8 Mait	CD8-Mait-MKI67	non-dominant group
P18_T_0200	8643.4	6169	Tumor	P18	T cell	CD8 Tef	CD8-Tef-CXCL13	non-dominant group
P18_T_0205	7809.6	6944	Tumor	P18	T cell	CD8 Tef	CD8-Tef-GZMA	non-dominant group
P18_T_0207	6406.35	6954	Tumor	P18	T cell	CD8 Tef	CD8-Tef-GZMA	non-dominant group
P18_T_0210	10053.8	6977	Tumor	P18	T cell	CD8 Tef	CD8-Tef-APOC2	non-dominant group
P18_T_0214	5605.37	6669	Tumor	P18	T cell	CD8 Tef	CD8-Tef-GZMA	non-dominant group
P18_T_0216	5409.3	6975	Tumor	P18	T cell	CD8 Tef	CD8-Tef-GZMA	non-dominant group
P18_T_0217	8815.75	6366	Tumor	P18	T cell	CD8 Mait	CD8-Mait-MKI67	non-dominant group
P18_T_0218	8197.32	7052	Tumor	P18	T cell	CD8 Tef	CD8-Tef-CXCL13	non-dominant group
P18_T_0219	8901.32	7483	Tumor	P18	T cell	CD8 Tef	CD8-Tef-CXCL13	non-dominant group
P18_T_0223	6610.76	7071	Tumor	P18	T cell	CD8 Tef	CD8-Tef-GZMA	non-dominant group
P18_T_0226	6650.52	6538	Tumor	P18	T cell	CD8 Tef	CD8-Tef-GZMA	non-dominant group
P18_T_0229	7523.42	7264	Tumor	P18	T cell	CD8 Tef	CD8-Tef-GZMA	non-dominant group
P18_T_0232	8016.25	7175	Tumor	P18	T cell	CD8 Tef	CD8-Tef-GZMA	non-dominant group
P18_T_0233	6319.72	6069	Tumor	P18	T cell	CD8 Tef	CD8-Tef-GZMA	non-dominant group
P18_T_0237	3372.58	6871	Tumor	P18	T cell	CD8 Tef	CD8-Tef-GZMA	non-dominant group
P18_T_0239	11681.1	8222	Tumor	P18	T cell	CD8 Tef	CD8-Tef-APOC2	non-dominant group
P18_T_0244	6054.91	7434	Tumor	P18	T cell	CD8 Tef	CD8-Tef-GZMA	non-dominant group
P18_T_0247	10279.3	8854	Tumor	P18	T cell	CD8 Tef	CD8-Tef-APOC2	non-dominant group
P18_T_0255	8712.32	7142	Tumor	P18	T cell	CD8 Tef	CD8-Tef-CXCL13	non-dominant group
P18_T_0266	8506.28	8090	Tumor	P18	T cell	CD8 Tef	CD8-Tef-CXCL13	non-dominant group
P18_T_0267	6083.1	7167	Tumor	P18	T cell	CD8 Tef	CD8-Tef-GZMA	non-dominant group
P18_T_0269	6580.18	6708	Tumor	P18	T cell	CD8 Tef	CD8-Tef-GZMA	non-dominant group
P18_T_0270	11081.5	7928	Tumor	P18	T cell	CD8 Mait	CD8-Mait-MKI67	non-dominant group
P18_T_0275	7235.07	7690	Tumor	P18	T cell	CD8 Tef	CD8-Tef-CXCL13	non-dominant group
P18_T_0279	11071.8	7657	Tumor	P18	T cell	CD8 Mait	CD8-Mait-MKI67	non-dominant group
P18_T_0281	8919.79	8348	Tumor	P18	T cell	CD8 Tef	CD8-Tef-APOC2	non-dominant group
P18_T_0283	6805.46	7324	Tumor	P18	T cell	CD8 Tef	CD8-Tef-GZMA	non-dominant group
P18_T_0284	10530.1	8538	Tumor	P18	T cell	CD8 Tef	CD8-Tef-APOC2	non-dominant group
P18_T_0288	8153.3	7520	Tumor	P18	T cell	CD8 Tef	CD8-Tef-CXCL13	non-dominant group
P18_T_0291	8335.77	7155	Tumor	P18	T cell	CD8 Tef	CD8-Tef-GZMA	non-dominant group
P18_T_0298	9216.4	7537	Tumor	P18	T cell	CD8 Tef	CD8-Tef-CXCL13	non-dominant group
P18_T_0303	5630.43	7130	Tumor	P18	T cell	CD8 Tef	CD8-Tef-GZMA	non-dominant group
P18_T_0312	6695.13	7503	Tumor	P18	T cell	CD8 Tef	CD8-Tef-GZMA	non-dominant group
P18_T_0314	10996.5	8480	Tumor	P18	T cell	CD8 Tef	CD8-Tef-APOC2	non-dominant group
P18_T_0318	7629.05	7668	Tumor	P18	T cell	CD8 Tef	CD8-Tef-APOC2	non-dominant group
P18_T_0322	6104.19	6714	Tumor	P18	T cell	CD8 Tef	CD8-Tef-GZMA	non-dominant group
P18_T_0325	9242.4	7881	Tumor	P18	T cell	CD8 Tef	CD8-Tef-CXCL13	non-dominant group
P18_T_0326	7950.54	6026	Tumor	P18	T cell	CD8 Tef	CD8-Tef-CXCL13	non-dominant group
P18_T_0330	8362.46	7682	Tumor	P18	T cell	CD8 Tef	CD8-Tef-APOC2	non-dominant group
P18_T_0331	9041.72	7482	Tumor	P18	T cell	CD8 Tef	CD8-Tef-CXCL13	non-dominant group
P18_T_0333	8463.5	8245	Tumor	P18	T cell	CD8 Tef	CD8-Tef-GZMA	non-dominant group
P18_T_0337	5877.16	7381	Tumor	P18	T cell	CD8 Tef	CD8-Tef-GZMA	non-dominant group
P18_T_0339	5857.11	7739	Tumor	P18	T cell	CD8 Tef	CD8-Tef-GZMA	non-dominant group
P18_T_0345	8695.82	7346	Tumor	P18	T cell	CD8 Tef	CD8-Tef-CXCL13	non-dominant group
P18_T_0346	7485.17	7253	Tumor	P18	T cell	CD8 Tef	CD8-Tef-CXCL13	non-dominant group
P18_T_0347	5659.44	7753	Tumor	P18	T cell	CD8 Tef	CD8-Tef-GZMA	non-dominant group
P18_T_0348	6045.81	7605	Tumor	P18	T cell	CD8 Tef	CD8-Tef-GZMA	non-dominant group
P18_T_0351	7575.37	7361	Tumor	P18	T cell	CD8 Tef	CD8-Tef-CXCL13	non-dominant group
P18_T_0355	7081.6	7549	Tumor	P18	T cell	CD8 Tef	CD8-Tef-GZMA	non-dominant group
P18_T_0358	9225.04	8624	Tumor	P18	T cell	CD8 Tef	CD8-Tef-CXCL13	non-dominant group
P18_T_0360	7304.9	8145	Tumor	P18	T cell	CD8 Tef	CD8-Tef-GZMA	non-dominant group
P18_T_0363	5253.41	7097	Tumor	P18	T cell	CD8 Tef	CD8-Tef-GZMA	non-dominant group
P18_T_0364	12305.2	8689	Tumor	P18	T cell	CD8 Mait	CD8-Mait-MKI67	non-dominant group
P18_T_0365	12535.7	8232	Tumor	P18	T cell	CD8 Mait	CD8-Mait-MKI67	non-dominant group
P18_T_0367	8065.67	5910	Tumor	P18	T cell	CD8 Tef	CD8-Tef-APOC2	non-dominant group
P18_T_0368	6165.98	8422	Tumor	P18	T cell	CD8 Tef	CD8-Tef-GZMA	non-dominant group
P18_T_0369	11507	8906	Tumor	P18	T cell	CD8 Tef	CD8-Tef-APOC2	non-dominant group
P18_T_0370	7363.03	8152	Tumor	P18	T cell	CD8 Tef	CD8-Tef-CXCL13	non-dominant group
P18_T_0371	5405.56	7289	Tumor	P18	T cell	CD8 Tef	CD8-Tef-GZMA	non-dominant group
P18_T_0377	5642.18	7226	Tumor	P18	T cell	CD8 Tef	CD8-Tef-GZMA	non-dominant group
P18_T_0378	8641.92	7385	Tumor	P18	T cell	CD8 Tef	CD8-Tef-CXCL13	non-dominant group
P18_T_0383	9765.72	8590	Tumor	P18	T cell	CD8 Tef	CD8-Tef-CXCL13	non-dominant group
P18_T_0384	7423.08	7561	Tumor	P18	T cell	CD8 Tef	CD8-Tef-GZMA	non-dominant group
P18_T_0391	10401.2	7785	Tumor	P18	T cell	CD8 Mait	CD8-Mait-MKI67	non-dominant group
P18_T_0394	7332.66	6051	Tumor	P18	T cell	CD8 Tef	CD8-Tef-GZMA	non-dominant group
P18_T_0396	6993.31	6773	Tumor	P18	T cell	CD8 Tef	CD8-Tef-GZMA	non-dominant group
P18_T_0399	7087.75	7357	Tumor	P18	T cell	CD8 Tef	CD8-Tef-GZMA	non-dominant group
P18_T_0406	11929.3	8061	Tumor	P18	T cell	CD8 Mait	CD8-Mait-MKI67	non-dominant group
P18_T_0410	7149.09	6691	Tumor	P18	T cell	CD8 Tef	CD8-Tef-GZMA	non-dominant group
P18_T_0422	8008.36	7021	Tumor	P18	T cell	CD8 Tef	CD8-Tef-GZMA	non-dominant group
P18_T_0423	8247.47	7377	Tumor	P18	T cell	CD8 Tef	CD8-Tef-GZMA	non-dominant group
P18_T_0427	7818.06	6576	Tumor	P18	T cell	CD8 Tef	CD8-Tef-GZMA	non-dominant group
P18_T_0429	12583.9	9101	Tumor	P18	T cell	CD8 Mait	CD8-Mait-MKI67	non-dominant group
P18_T_0430	4864.48	6440	Tumor	P18	T cell	CD8 Tef	CD8-Tef-GZMA	non-dominant group
P18_T_0436	11194.8	8280	Tumor	P18	T cell	CD8 Tef	CD8-Tef-APOC2	non-dominant group
P18_T_0438	11263.3	8572	Tumor	P18	T cell	CD8 Tef	CD8-Tef-APOC2	non-dominant group
P18_T_0439	9203.39	8666	Tumor	P18	T cell	CD8 Tef	CD8-Tef-APOC2	non-dominant group
P18_T_0441	8782.39	6708	Tumor	P18	T cell	CD8 Tef	CD8-Tef-CXCL13	non-dominant group
P18_T_0445	7673.27	7337	Tumor	P18	T cell	CD8 Tef	CD8-Tef-CXCL13	non-dominant group
P18_T_0448	2955.41	6303	Tumor	P18	T cell	CD8 Tef	CD8-Tef-APOC2	non-dominant group
P18_T_0464	7500.12	8231	Tumor	P18	T cell	CD8 Tef	CD8-Tef-CXCL13	non-dominant group
P18_T_0467	7322.75	7789	Tumor	P18	T cell	CD8 Tef	CD8-Tef-CXCL13	non-dominant group
P18_T_0468	7941.08	6731	Tumor	P18	T cell	CD8 Tef	CD8-Tef-GZMA	non-dominant group
P18_T_0471	11722	8475	Tumor	P18	T cell	CD8 Mait	CD8-Mait-MKI67	non-dominant group
P18_T_0473	6080.13	6294	Tumor	P18	T cell	CD8 Tef	CD8-Tef-GZMA	non-dominant group
P18_T_0476	4131.1	6594	Tumor	P18	T cell	CD8 Tef	CD8-Tef-APOC2	non-dominant group
P18_T_0485	7139.45	8162	Tumor	P18	T cell	CD8 Tef	CD8-Tef-GZMA	non-dominant group
P18_T_0486	10007	8131	Tumor	P18	T cell	CD8 Mait	CD8-Mait-MKI67	non-dominant group
P18_T_0487	10128.6	8111	Tumor	P18	T cell	CD8 Tef	CD8-Tef-CXCL13	non-dominant group
P18_T_0489	7799.71	7687	Tumor	P18	T cell	CD8 Tef	CD8-Tef-GZMA	non-dominant group
P18_T_0492	9768.69	8355	Tumor	P18	T cell	CD8 Tef	CD8-Tef-CXCL13	non-dominant group
P18_T_0497	10229	11434	Tumor	P18	T cell	CD8 Tef	CD8-Tef-APOC2	non-dominant group
P18_T_0499	7426.46	7364	Tumor	P18	T cell	CD8 Tef	CD8-Tef-GZMA	non-dominant group
P18_T_0503	3444.08	7769	Tumor	P18	T cell	CD8 Tef	CD8-Tef-APOC2	non-dominant group
P18_T_0504	8151.89	8761	Tumor	P18	T cell	CD8 Tef	CD8-Tef-CXCL13	non-dominant group
P18_T_0505	8305.33	9030	Tumor	P18	T cell	CD8 Tef	CD8-Tef-CXCL13	non-dominant group
P18_T_0506	4447.22	8175	Tumor	P18	T cell	CD8 Tef	CD8-Tef-APOC2	non-dominant group
P18_T_0517	7559.48	7379	Tumor	P18	T cell	CD8 Tef	CD8-Tef-GZMA	non-dominant group
P18_T_0520	9192.37	10004	Tumor	P18	T cell	CD8 Tef	CD8-Tef-APOC2	non-dominant group
P18_T_0529	3962.91	7443	Tumor	P18	T cell	CD8 Tef	CD8-Tef-APOC2	non-dominant group
P18_T_0531	8289.11	7639	Tumor	P18	T cell	CD8 Tef	CD8-Tef-APOC2	non-dominant group
P18_T_0551	6422.41	5853	Tumor	P18	T cell	CD8 Tef	CD8-Tef-GZMA	non-dominant group
P18_T_0558	9979.87	8923	Tumor	P18	T cell	CD8 Tef	CD8-Tef-APOC2	non-dominant group
P18_T_0560	7770.13	8365	Tumor	P18	T cell	CD8 Tef	CD8-Tef-CXCL13	non-dominant group
P18_T_0561	9383.32	7641	Tumor	P18	T cell	CD8 Tef	CD8-Tef-CXCL13	non-dominant group
P18_T_0572	8979.45	8753	Tumor	P18	T cell	CD8 Tef	CD8-Tef-CXCL13	non-dominant group
P18_T_0583	5865.59	8909	Tumor	P18	T cell	CD8 Tef	CD8-Tef-APOC2	non-dominant group
P18_T_0741	9283.17	10237	Tumor	P18	T cell	CD8 Tef	CD8-Tef-APOC2	non-dominant group
P18_T_0756	13001.5	10622	Tumor	P18	T cell	CD8 Tef	CD8-Tef-APOC2	non-dominant group
P18_T_0769	9587.54	9807	Tumor	P18	T cell	CD8 Tef	CD8-Tef-APOC2	non-dominant group
P18_T_0772	4542.64	6977	Tumor	P18	T cell	CD8 Tef	CD8-Tef-APOC2	non-dominant group
P18_T_0773	11297.3	8202	Tumor	P18	T cell	CD8 Tef	CD8-Tef-APOC2	non-dominant group
P18_T_0774	5653.66	7382	Tumor	P18	T cell	CD8 Tef	CD8-Tef-APOC2	non-dominant group
P18_T_0779	5974.09	8573	Tumor	P18	T cell	CD8 Tef	CD8-Tef-APOC2	non-dominant group
P18_T_0781	10758.8	9517	Tumor	P18	T cell	CD8 Tef	CD8-Tef-APOC2	non-dominant group
P18_T_0784	6918.07	9019	Tumor	P18	T cell	CD8 Tef	CD8-Tef-APOC2	non-dominant group
P18_T_0785	8608	9166	Tumor	P18	T cell	CD8 Tef	CD8-Tef-APOC2	non-dominant group
P18_T_0786	6961.53	9004	Tumor	P18	T cell	CD8 Tef	CD8-Tef-APOC2	non-dominant group
P18_T_0787	7180.36	9603	Tumor	P18	T cell	CD8 Tef	CD8-Tef-APOC2	non-dominant group
P18_T_0788	8742.91	10149	Tumor	P18	T cell	CD8 Tef	CD8-Tef-APOC2	non-dominant group
P18_T_0792	3079.58	6750	Tumor	P18	T cell	CD8 Tef	CD8-Tef-APOC2	non-dominant group
P18_T_0794	6061.73	8022	Tumor	P18	T cell	CD8 Tef	CD8-Tef-GZMA	non-dominant group
P18_T_0796	9178.61	10423	Tumor	P18	T cell	CD8 Tef	CD8-Tef-APOC2	non-dominant group
P18_T_0799	11833.5	8371	Tumor	P18	T cell	CD8 Tef	CD8-Tef-APOC2	non-dominant group
P18_T_0814	11044.8	9089	Tumor	P18	T cell	CD8 Tef	CD8-Tef-APOC2	non-dominant group
P18_T_0825	6547.83	8156	Tumor	P18	T cell	CD8 Tef	CD8-Tef-APOC2	non-dominant group
P18_T_0836	9828.7	8346	Tumor	P18	T cell	CD8 Tef	CD8-Tef-APOC2	non-dominant group
P18_T_1115	7413.23	6436	Tumor	P18	T cell	CD8 Tef	CD8-Tef-APOC2	non-dominant group
P18_T_1203	7866.57	5997	Tumor	P18	T cell	CD8 Tef	CD8-Tef-CXCL13	non-dominant group
P18_T_1205	7011.72	6986	Tumor	P18	T cell	CD8 Tef	CD8-Tef-GZMA	non-dominant group
P18_T_1208	8422.46	6485	Tumor	P18	T cell	CD8 Tef	CD8-Tef-APOC2	non-dominant group
P18_T_1210	6270.3	6150	Tumor	P18	T cell	CD8 Tef	CD8-Tef-GZMA	non-dominant group
P18_T_1218	11471.2	6530	Tumor	P18	T cell	CD8 Tef	CD8-Tef-APOC2	non-dominant group
P18_T_1220	6730.06	5582	Tumor	P18	T cell	CD8 Tef	CD8-Tef-GZMA	non-dominant group
P18_T_1222	7277.4	6123	Tumor	P18	T cell	CD8 Tef	CD8-Tef-GZMA	non-dominant group
P18_T_1223	6216.32	6276	Tumor	P18	T cell	CD8 Tef	CD8-Tef-GZMA	non-dominant group
P18_T_1224	6859.57	6595	Tumor	P18	T cell	CD8 Tef	CD8-Tef-GZMA	non-dominant group
P18_T_1226	6811.52	6740	Tumor	P18	T cell	CD8 Tef	CD8-Tef-GZMA	non-dominant group
P18_T_1227	7818.06	5793	Tumor	P18	T cell	CD8 Tef	CD8-Tef-GZMA	non-dominant group
P18_T_1228	8032.23	6696	Tumor	P18	T cell	CD8 Tef	CD8-Tef-GZMA	non-dominant group
P18_T_1229	9377.22	6745	Tumor	P18	T cell	CD8 Tef	CD8-Tef-CXCL13	non-dominant group
P18_T_1230	7649.17	5255	Tumor	P18	T cell	CD8 Tef	CD8-Tef-GZMA	non-dominant group
P18_T_1231	5990.4	5693	Tumor	P18	T cell	CD8 Tef	CD8-Tef-GZMA	non-dominant group
P18_T_1232	8839.85	6818	Tumor	P18	T cell	CD8 Tef	CD8-Tef-CXCL13	non-dominant group
P18_T_1235	6088.25	6371	Tumor	P18	T cell	CD8 Tef	CD8-Tef-GZMA	non-dominant group
P18_T_1236	10086.5	6732	Tumor	P18	T cell	CD8 Tef	CD8-Tef-APOC2	non-dominant group
P18_T_1237	11048	6340	Tumor	P18	T cell	CD8 Mait	CD8-Mait-MKI67	non-dominant group
P18_T_1238	4712.32	4560	Tumor	P18	T cell	CD8 Tef	CD8-Tef-GZMA	non-dominant group
P18_T_1242	8098.58	6418	Tumor	P18	T cell	CD8 Tef	CD8-Tef-CXCL13	non-dominant group
P18_T_1244	5775.1	5595	Tumor	P18	T cell	CD8 Tef	CD8-Tef-GZMA	non-dominant group
P18_T_1246	6823.26	6243	Tumor	P18	T cell	CD8 Mait	CD8-Mait-MKI67	non-dominant group
P18_T_1247	9106.79	6445	Tumor	P18	T cell	CD8 Mait	CD8-Mait-MKI67	non-dominant group
P18_T_1248	5530.01	5080	Tumor	P18	T cell	CD8 Tef	CD8-Tef-GZMA	non-dominant group
P18_T_1250	6082.67	4881	Tumor	P18	T cell	CD8 Tef	CD8-Tef-CXCL13	non-dominant group
P18_T_1258	6122.79	6869	Tumor	P18	T cell	CD8 Tef	CD8-Tef-GZMA	non-dominant group
P18_T_1259	7282.85	7799	Tumor	P18	T cell	CD8 Tef	CD8-Tef-GZMA	non-dominant group
P18_T_1260	9685.54	7539	Tumor	P18	T cell	CD8 Tef	CD8-Tef-APOC2	non-dominant group
P18_T_1261	7987.53	7368	Tumor	P18	T cell	CD8 Tef	CD8-Tef-CXCL13	non-dominant group
P18_T_1262	6866.61	6603	Tumor	P18	T cell	CD8 Tef	CD8-Tef-APOC2	non-dominant group
P18_T_1263	8096.96	7112	Tumor	P18	T cell	CD8 Tef	CD8-Tef-CXCL13	non-dominant group
P18_T_1266	9014.54	6965	Tumor	P18	T cell	CD8 Mait	CD8-Mait-MKI67	non-dominant group
P18_T_1267	6445.84	7407	Tumor	P18	T cell	CD8 Tef	CD8-Tef-CXCL13	non-dominant group
P18_T_1268	6308.59	6301	Tumor	P18	T cell	CD8 Tef	CD8-Tef-GZMA	non-dominant group
P18_T_1271	8927.42	6795	Tumor	P18	T cell	CD8 Mait	CD8-Mait-MKI67	non-dominant group
P18_T_1272	6741.78	5342	Tumor	P18	T cell	CD8 Tef	CD8-Tef-GZMA	non-dominant group
P18_T_1276	6875.15	7304	Tumor	P18	T cell	CD8 Tef	CD8-Tef-GZMA	non-dominant group
P18_T_1286	7186.32	6687	Tumor	P18	T cell	CD8 Tef	CD8-Tef-GZMA	non-dominant group
P18_T_1290	9452.15	6889	Tumor	P18	T cell	CD8 Tef	CD8-Tef-APOC2	non-dominant group
P18_T_1293	5060.97	6992	Tumor	P18	T cell	CD8 Tef	CD8-Tef-GZMA	non-dominant group
P18_T_1296	7621.15	6855	Tumor	P18	T cell	CD8 Tef	CD8-Tef-CXCL13	non-dominant group
P18_T_1297	5726.97	6843	Tumor	P18	T cell	CD8 Tef	CD8-Tef-CXCL13	non-dominant group
P18_T_1299	9022.51	4484	Tumor	P18	T cell	CD8 Mait	CD8-Mait-MKI67	non-dominant group
P18_T_1301	6715.53	4340	Tumor	P18	T cell	CD8 Tef	CD8-Tef-GZMA	non-dominant group
P18_T_1302	5270.1	4010	Tumor	P18	T cell	CD8 Tef	CD8-Tef-GZMA	non-dominant group
P18_T_1303	6443.62	5048	Tumor	P18	T cell	CD8 Tef	CD8-Tef-GZMA	non-dominant group
P18_T_1304	8939.57	5454	Tumor	P18	T cell	CD8 Tef	CD8-Tef-CXCL13	non-dominant group
P18_T_1305	10297.5	5588	Tumor	P18	T cell	CD8 Tef	CD8-Tef-CXCL13	non-dominant group
P18_T_1311	5919.35	3816	Tumor	P18	T cell	CD8 Tef	CD8-Tef-GZMA	non-dominant group
P18_T_1314	7697.96	5229	Tumor	P18	T cell	CD8 Tef	CD8-Tef-GZMA	non-dominant group
P18_T_1322	7933.64	4933	Tumor	P18	T cell	CD8 Tef	CD8-Tef-CXCL13	non-dominant group
P18_T_1335	8051.56	3656	Tumor	P18	T cell	CD8 Tef	CD8-Tef-CXCL13	non-dominant group
P18_T_1347	5396.35	4429	Tumor	P18	T cell	CD8 Tef	CD8-Tef-GZMA	non-dominant group
P18_T_1350	4515.23	4226	Tumor	P18	T cell	CD8 Tef	CD8-Tef-GZMA	non-dominant group
P18_T_1352	17822.4	8091	Tumor	P18	T cell	CD8 Mait	CD8-Mait-MKI67	non-dominant group
P18_T_1355	7801.85	4797	Tumor	P18	T cell	CD8 Tef	CD8-Tef-CXCL13	non-dominant group
P18_T_1358	7914.77	4893	Tumor	P18	T cell	CD8 Tef	CD8-Tef-GZMA	non-dominant group
P18_T_1360	6931.54	5472	Tumor	P18	T cell	CD8 Tef	CD8-Tef-CXCL13	non-dominant group
P18_T_1361	11875.8	6539	Tumor	P18	T cell	CD8 Tef	CD8-Tef-CXCL13	non-dominant group
P18_T_1368	7388.77	5111	Tumor	P18	T cell	CD8 Tef	CD8-Tef-GZMA	non-dominant group
P18_T_1369	14707.4	6887	Tumor	P18	T cell	CD8 Mait	CD8-Mait-MKI67	non-dominant group
P18_T_1370	6267.1	5511	Tumor	P18	T cell	CD8 Tef	CD8-Tef-GZMA	non-dominant group
P18_T_1371	6996.52	4893	Tumor	P18	T cell	CD8 Tef	CD8-Tef-GZMA	non-dominant group
P18_T_1379	7553.31	5393	Tumor	P18	T cell	CD8 Tef	CD8-Tef-GZMA	non-dominant group
P18_T_1386	4932.96	2800	Tumor	P18	T cell	CD8 Tef	CD8-Tef-GZMA	non-dominant group
P18_T_1392	5133.33	4357	Tumor	P18	T cell	CD8 Tef	CD8-Tef-GZMA	non-dominant group
P18_T_1397	11059.2	7950	Tumor	P18	T cell	CD8 Tef	CD8-Tef-APOC2	non-dominant group
P18_T_1400	9486.84	8128	Tumor	P18	T cell	CD8 Tef	CD8-Tef-CXCL13	non-dominant group
P18_T_1401	8661.82	7743	Tumor	P18	T cell	CD8 Tef	CD8-Tef-GZMA	non-dominant group
P18_T_1405	9095.52	8102	Tumor	P18	T cell	CD8 Tef	CD8-Tef-CXCL13	non-dominant group
P18_T_1408	7262.68	7515	Tumor	P18	T cell	CD8 Tef	CD8-Tef-CXCL13	non-dominant group
P18_T_1409	8458.77	7591	Tumor	P18	T cell	CD8 Tef	CD8-Tef-CXCL13	non-dominant group
P18_T_1412	6767.16	5719	Tumor	P18	T cell	CD8 Tef	CD8-Tef-GZMA	non-dominant group
P18_T_1414	6980.51	7243	Tumor	P18	T cell	CD8 Tef	CD8-Tef-GZMA	non-dominant group
P18_T_1418	5787.62	6926	Tumor	P18	T cell	CD8 Tef	CD8-Tef-GZMA	non-dominant group
P18_T_1419	6730.49	6624	Tumor	P18	T cell	CD8 Tef	CD8-Tef-GZMA	non-dominant group
P18_T_1422	6165.92	6375	Tumor	P18	T cell	CD8 Tef	CD8-Tef-GZMA	non-dominant group
P18_T_1423	5871.46	7027	Tumor	P18	T cell	CD8 Tef	CD8-Tef-GZMA	non-dominant group
P18_T_1426	12809.2	8661	Tumor	P18	T cell	CD8 Mait	CD8-Mait-MKI67	non-dominant group
P18_T_1431	6053.62	6989	Tumor	P18	T cell	CD8 Tef	CD8-Tef-CXCL13	non-dominant group
P18_T_1436	5565.12	6733	Tumor	P18	T cell	CD8 Tef	CD8-Tef-GZMA	non-dominant group
P18_T_1437	5442.63	4899	Tumor	P18	T cell	CD8 Tef	CD8-Tef-GZMA	non-dominant group
P18_T_1438	7241.69	7399	Tumor	P18	T cell	CD8 Tef	CD8-Tef-GZMA	non-dominant group
P18_T_1442	9978.88	6495	Tumor	P18	T cell	CD8 Mait	CD8-Mait-MKI67	non-dominant group
P18_T_1449	7244.33	7648	Tumor	P18	T cell	CD8 Tef	CD8-Tef-GZMA	non-dominant group
P18_T_1453	9119.77	8674	Tumor	P18	T cell	CD8 Tef	CD8-Tef-APOC2	non-dominant group
P18_T_1456	7314.44	7865	Tumor	P18	T cell	CD8 Tef	CD8-Tef-CXCL13	non-dominant group
P18_T_1468	6483.25	7835	Tumor	P18	T cell	CD8 Tef	CD8-Tef-GZMA	non-dominant group
P18_T_1469	5830.55	7936	Tumor	P18	T cell	CD8 Tef	CD8-Tef-GZMA	non-dominant group
P18_T_1471	11070.6	8120	Tumor	P18	T cell	CD8 Tef	CD8-Tef-APOC2	non-dominant group
P18_T_1474	8730.93	8180	Tumor	P18	T cell	CD8 Tef	CD8-Tef-APOC2	non-dominant group
P18_T_1475	6052.27	8245	Tumor	P18	T cell	CD8 Tef	CD8-Tef-GZMA	non-dominant group
P18_T_1477	5975.53	6845	Tumor	P18	T cell	CD8 Tef	CD8-Tef-GZMA	non-dominant group
P18_T_1478	7874.91	7205	Tumor	P18	T cell	CD8 Tef	CD8-Tef-CXCL13	non-dominant group
P18_T_1480	7550.49	7519	Tumor	P18	T cell	CD8 Tef	CD8-Tef-GZMA	non-dominant group
P18_T_1490	9459.55	7822	Tumor	P18	T cell	CD8 Mait	CD8-Mait-MKI67	non-dominant group
P18_T_1499	9058.46	7687	Tumor	P18	T cell	CD8 Tef	CD8-Tef-CXCL13	non-dominant group
P18_T_1500	8399.04	7227	Tumor	P18	T cell	CD8 Tef	CD8-Tef-CXCL13	non-dominant group
P18_T_1502	7074.57	6679	Tumor	P18	T cell	CD8 Tef	CD8-Tef-GZMA	non-dominant group
P18_T_1503	7809.85	6807	Tumor	P18	T cell	CD8 Tef	CD8-Tef-CXCL13	non-dominant group
P18_T_1510	6633.96	6487	Tumor	P18	T cell	CD8 Tef	CD8-Tef-GZMA	non-dominant group
P18_T_1512	7825.31	7448	Tumor	P18	T cell	CD8 Tef	CD8-Tef-GZMA	non-dominant group
P18_T_1515	5698.45	6312	Tumor	P18	T cell	CD8 Tef	CD8-Tef-GZMA	non-dominant group
P18_T_1520	5895.81	6623	Tumor	P18	T cell	CD8 Tef	CD8-Tef-GZMA	non-dominant group
P18_T_1526	12513	8253	Tumor	P18	T cell	CD8 Tef	CD8-Tef-APOC2	non-dominant group
P18_T_1528	7754.49	7922	Tumor	P18	T cell	CD8 Tef	CD8-Tef-APOC2	non-dominant group
P18_T_1533	8606.18	6244	Tumor	P18	T cell	CD8 Tef	CD8-Tef-CXCL13	non-dominant group
P18_T_1541	9532.64	8040	Tumor	P18	T cell	CD8 Tef	CD8-Tef-CXCL13	non-dominant group
P18_T_1542	7707.01	8462	Tumor	P18	T cell	CD8 Tef	CD8-Tef-CXCL13	non-dominant group
P18_T_1543	9236.65	8428	Tumor	P18	T cell	CD8 Tef	CD8-Tef-CXCL13	non-dominant group
P18_T_1550	10966.4	8891	Tumor	P18	T cell	CD8 Tef	CD8-Tef-APOC2	non-dominant group
P18_T_1559	8919.09	8073	Tumor	P18	T cell	CD8 Tef	CD8-Tef-CXCL13	non-dominant group
P18_T_1561	7528.55	8495	Tumor	P18	T cell	CD8 Tef	CD8-Tef-CXCL13	non-dominant group
P18_T_1569	8956.69	6978	Tumor	P18	T cell	CD8 Tef	CD8-Tef-CXCL13	non-dominant group
P18_T_1571	7921.61	8669	Tumor	P18	T cell	CD8 Tef	CD8-Tef-CXCL13	non-dominant group
P18_T_1578	12178.2	8269	Tumor	P18	T cell	CD8 Tef	CD8-Tef-APOC2	non-dominant group
P19_T_0003	16464.3	10211	Tumor	P19	T cell	CD8 Tef	CD8-Tef-APOC2	dominant group
P19_T_0007	7976	8669	Tumor	P19	T cell	CD8 Tef	CD8-Tef-GZMA	dominant group
P19_T_0009	15087	10036	Tumor	P19	T cell	CD8 Mait	CD8-Mait-MKI67	dominant group
P19_T_0014	9022.98	9363	Tumor	P19	T cell	CD8 Tef	CD8-Tef-GZMA	dominant group
P19_T_0017	12317.5	9999	Tumor	P19	T cell	CD8 Tef	CD8-Tef-APOC2	dominant group
P19_T_0021	15328.1	9433	Tumor	P19	T cell	CD8 Mait	CD8-Mait-MKI67	dominant group
P19_T_0025	7222.83	9222	Tumor	P19	T cell	CD8 Tef	CD8-Tef-GZMA	dominant group
P19_T_0026	8129.04	9222	Tumor	P19	T cell	CD8 Tef	CD8-Tef-CXCL13	dominant group
P19_T_0027	8592.41	8027	Tumor	P19	T cell	CD8 Tef	CD8-Tef-CXCL13	dominant group
P19_T_0029	9480.59	8515	Tumor	P19	T cell	CD8 Tef	CD8-Tef-APOC2	dominant group
P19_T_0030	7540.47	8678	Tumor	P19	T cell	CD8 Tef	CD8-Tef-GZMA	dominant group
P19_T_0032	10817.7	9352	Tumor	P19	T cell	CD8 Tef	CD8-Tef-APOC2	dominant group
P19_T_0036	10107.9	9329	Tumor	P19	T cell	CD8 Tef	CD8-Tef-APOC2	dominant group
P19_T_0039	8297.54	8633	Tumor	P19	T cell	CD8 Tef	CD8-Tef-CXCL13	dominant group
P19_T_0040	13949.1	10010	Tumor	P19	T cell	CD8 Mait	CD8-Mait-MKI67	dominant group
P19_T_0041	7950.04	8567	Tumor	P19	T cell	CD8 Tef	CD8-Tef-CXCL13	dominant group
P19_T_0043	11430	9854	Tumor	P19	T cell	CD8 Tef	CD8-Tef-APOC2	dominant group
P19_T_0047	11521.1	9058	Tumor	P19	T cell	CD8 Tef	CD8-Tef-APOC2	dominant group
P19_T_0049	8089.93	10063	Tumor	P19	T cell	CD8 Tef	CD8-Tef-APOC2	dominant group
P19_T_0051	17850.3	10434	Tumor	P19	T cell	CD8 Mait	CD8-Mait-MKI67	dominant group
P19_T_0052	11178	9373	Tumor	P19	T cell	CD8 Tef	CD8-Tef-CXCL13	dominant group
P19_T_0053	12308.9	10486	Tumor	P19	T cell	CD8 Tef	CD8-Tef-APOC2	dominant group
P19_T_0054	11472.2	10118	Tumor	P19	T cell	CD8 Tef	CD8-Tef-APOC2	dominant group
P19_T_0056	13922.6	10185	Tumor	P19	T cell	CD8 Mait	CD8-Mait-MKI67	dominant group
P19_T_0060	9540.77	9879	Tumor	P19	T cell	CD8 Tef	CD8-Tef-APOC2	dominant group
P19_T_0062	14777	9723	Tumor	P19	T cell	CD8 Mait	CD8-Mait-MKI67	dominant group
P19_T_0063	9568.8	8889	Tumor	P19	T cell	CD8 Tef	CD8-Tef-GZMA	dominant group
P19_T_0066	10322.8	10235	Tumor	P19	T cell	CD8 Tef	CD8-Tef-APOC2	dominant group
P19_T_0067	13811.8	10377	Tumor	P19	T cell	CD8 Tef	CD8-Tef-APOC2	dominant group
P19_T_0073	14183.6	10452	Tumor	P19	T cell	CD8 Tef	CD8-Tef-APOC2	dominant group
P19_T_0095	10787.8	8527	Tumor	P19	T cell	CD8 Tef	CD8-Tef-CXCL13	dominant group
P19_T_0103	8959.17	7751	Tumor	P19	T cell	CD8 Tef	CD8-Tef-GZMA	dominant group
P19_T_0109	8773.73	8558	Tumor	P19	T cell	CD8 Tef	CD8-Tef-CXCL13	dominant group
P19_T_0114	13106.8	9054	Tumor	P19	T cell	CD8 Tef	CD8-Tef-APOC2	dominant group
P19_T_0116	8898.08	6350	Tumor	P19	T cell	CD8 Tef	CD8-Tef-CXCL13	dominant group
P19_T_0123	10995.5	8361	Tumor	P19	T cell	CD8 Mait	CD8-Mait-MKI67	dominant group
P19_T_0126	12299.9	8978	Tumor	P19	T cell	CD8 Tef	CD8-Tef-CXCL13	dominant group
P19_T_0138	12341.1	8611	Tumor	P19	T cell	CD8 Tef	CD8-Tef-CXCL13	dominant group
P19_T_0144	9277.23	8692	Tumor	P19	T cell	CD8 Tef	CD8-Tef-CXCL13	dominant group
P19_T_0146	9848.75	8044	Tumor	P19	T cell	CD8 Tef	CD8-Tef-CXCL13	dominant group
