# Supplementary material for: Unbalanced Glutamine Partitioning between CD8T Cells and Cancer Cells Accompanied by Immune Cell Dysfunction in Hepatocellular Carcinoma
Source: Cells. 2022 Dec 4;11(23):3924. doi: 10.3390/cells11233924 (PMC9739589; doi:10.3390/cells11233924)
Supplement: Supplementary file 1 [file cells-11-03924-s001.zip › Table S6 degs of CD8T cells.xlsx]

## Sheet: degs
Table S6: DEGs of CD8+T cells in the TME between dominant group and non-dominant group.
Genes	p_val	avg_log2FC	pct.1	pct.2	p_val_adj	change
RNASE1	4.52743e-138	1.61621	0.998	0.635	8.83664e-134	Dominant UP
MMP12	2.54893e-128	1.18406	0.773	0.146	4.975e-124	Dominant UP
SPP1	3.67685e-128	1.48511	1	0.666	7.17648e-124	Dominant UP
C1QB	6.38161e-84	1.13482	1	0.866	1.24556e-79	Dominant UP
FGFBP2	1.98104e-77	-0.415674	0.09	0.578	3.86659e-73	stable
C1QA	2.87936e-69	1.06028	0.995	0.778	5.61994e-65	Dominant UP
DAB2	2.0049e-68	0.919294	0.943	0.554	3.91317e-64	Dominant UP
CD14	2.03128e-68	0.984294	0.972	0.654	3.96466e-64	Dominant UP
FOLR2	6.22844e-65	0.84366	0.927	0.538	1.21567e-60	Dominant UP
HSPA1A	4.36935e-64	0.971036	0.995	0.985	8.52809e-60	Dominant UP
HSPA1B	7.45045e-63	0.892772	0.976	0.98	1.45418e-58	Dominant UP
AIF1	4.78748e-60	0.969932	0.998	0.965	9.3442e-56	Dominant UP
FCER1G	8.96897e-58	0.90563	1	0.991	1.75056e-53	Dominant UP
PLTP	2.32461e-55	0.740584	0.91	0.528	4.53718e-51	Dominant UP
ZFP36	5.29661e-55	-0.841361	0.903	0.995	1.03379e-50	Non-dominant UP
C1orf54	1.26764e-54	0.951247	0.894	0.538	2.47419e-50	Dominant UP
C1QC	9.63642e-53	0.880488	0.986	0.789	1.88084e-48	Dominant UP
GNLY	7.60357e-52	-0.636865	0.623	0.946	1.48407e-47	Non-dominant UP
CXCR4	8.47961e-51	-0.653769	0.946	1	1.65505e-46	Non-dominant UP
F13A1	4.26769e-50	0.630237	0.692	0.28	8.32968e-46	Dominant UP
ABCA1	9.61663e-50	0.685392	0.962	0.666	1.87697e-45	Dominant UP
SLC40A1	3.47702e-48	0.755911	0.931	0.631	6.78645e-44	Dominant UP
TYROBP	4.55365e-48	0.870427	1	0.952	8.88782e-44	Dominant UP
HSPA6	1.01606e-47	0.880535	0.907	0.612	1.98315e-43	Dominant UP
S1PR1	4.4903e-45	-0.587539	0.272	0.665	8.76416e-41	Non-dominant UP
IGSF6	1.18731e-44	0.94752	0.997	0.9	2.31739e-40	Dominant UP
C15orf48	5.57045e-44	0.606247	0.872	0.515	1.08724e-39	Dominant UP
DNAJA4	1.63045e-43	0.819036	0.768	0.432	3.18231e-39	Dominant UP
RGS5	3.82752e-43	-0.503058	0.102	0.423	7.47056e-39	Non-dominant UP
MARCKS	5.10235e-43	0.77465	0.993	0.809	9.95877e-39	Dominant UP
GATM	5.15584e-43	0.434877	0.799	0.422	1.00632e-38	stable
HSPA1L	7.10409e-43	0.292001	0.614	0.245	1.38658e-38	stable
APOC1	9.77573e-43	0.792286	0.998	0.98	1.90803e-38	Dominant UP
HSPE1	2.86006e-42	0.634531	1	0.997	5.58227e-38	Dominant UP
EGR1	6.47875e-42	0.893075	0.92	0.923	1.26452e-37	Dominant UP
NPC2	6.53307e-42	0.82555	0.997	0.966	1.27512e-37	Dominant UP
HK2	1.49955e-41	0.447381	0.756	0.385	2.92682e-37	stable
MMP9	1.97559e-40	0.481738	0.683	0.317	3.85596e-36	stable
CST3	2.485e-40	0.902481	0.995	0.96	4.85022e-36	Dominant UP
RNASE6	4.76161e-40	0.711422	0.91	0.632	9.2937e-36	Dominant UP
KLRK1	8.53941e-40	-0.730647	0.708	0.948	1.66672e-35	Non-dominant UP
TC2N	1.3509e-39	-0.776108	0.45	0.792	2.63668e-35	Non-dominant UP
GZMK	1.97263e-38	-0.840512	0.72	0.94	3.85019e-34	Non-dominant UP
ADGRG1	2.31383e-36	-0.674687	0.336	0.683	4.51613e-32	Non-dominant UP
IL4I1	2.76803e-36	0.66978	0.744	0.412	5.40265e-32	Dominant UP
KLRF1	4.97282e-36	-0.295222	0.211	0.558	9.70595e-32	stable
FTL	8.23402e-36	0.361181	1	1	1.60712e-31	stable
FCGR1A	1.13889e-35	0.702474	0.588	0.257	2.22288e-31	Dominant UP
MRC1	1.30239e-35	0.451666	0.829	0.5	2.54201e-31	stable
BLVRB	1.74149e-35	0.6476	0.92	0.66	3.39905e-31	Dominant UP
CLIC3	2.10969e-35	-0.355569	0.317	0.674	4.11769e-31	stable
SH2D1B	2.37007e-35	-0.250984	0.183	0.523	4.6259e-31	stable
SELENOP	3.05888e-35	0.735731	0.965	0.789	5.97033e-31	Dominant UP
KLRC3	7.93327e-35	-0.525355	0.208	0.543	1.54842e-30	Non-dominant UP
MS4A4A	1.04907e-34	0.707021	0.877	0.6	2.04757e-30	Dominant UP
AREG	1.62698e-34	-0.494855	0.612	0.902	3.17553e-30	stable
STAB1	2.41972e-34	0.702216	0.628	0.294	4.72281e-30	Dominant UP
PLAC8	4.15117e-34	-0.704747	0.735	0.929	8.10225e-30	Non-dominant UP
HSPH1	5.76266e-34	0.735675	0.946	0.954	1.12476e-29	Dominant UP
STK38	6.0367e-34	-0.312826	0.279	0.626	1.17824e-29	stable
FCGR2A	7.25727e-34	0.759461	0.913	0.68	1.41647e-29	Dominant UP
LGMN	9.73143e-34	0.752448	0.991	0.911	1.89938e-29	Dominant UP
CD163	1.84924e-33	0.553151	0.874	0.578	3.60934e-29	Dominant UP
SDC3	1.93174e-33	0.277255	0.547	0.215	3.77037e-29	stable
MSR1	6.18541e-33	0.673387	0.979	0.843	1.20727e-28	Dominant UP
CTSB	7.01627e-33	0.615237	1	0.994	1.36944e-28	Dominant UP
CACYBP	7.23915e-33	0.710069	0.998	0.983	1.41294e-28	Dominant UP
CCL13	9.43789e-33	0.34656	0.313	0.058	1.84209e-28	stable
CCDC152	9.60602e-33	0.662807	0.962	0.785	1.8749e-28	Dominant UP
AK4	1.1471e-32	0.487511	0.626	0.305	2.23891e-28	stable
CD86	1.53834e-32	0.547272	0.917	0.666	3.00253e-28	Dominant UP
MAFB	1.68809e-32	0.683964	0.83	0.56	3.29481e-28	Dominant UP
BCL6	1.76975e-32	-0.537788	0.367	0.706	3.4542e-28	Non-dominant UP
EPHA4	2.28906e-32	-0.258157	0.035	0.269	4.46779e-28	stable
FCGR2B	5.84808e-32	0.447354	0.68	0.355	1.14143e-27	stable
NPL	7.34343e-32	0.412088	0.784	0.466	1.43329e-27	stable
LYZ	9.13736e-32	0.606516	1	0.998	1.78343e-27	Dominant UP
FAM26F	1.29821e-31	0.809627	0.903	0.711	2.53384e-27	Dominant UP
AIM1	1.83278e-31	-0.74117	0.673	0.88	3.57722e-27	Non-dominant UP
GCNT4	1.94898e-31	-0.266203	0.14	0.443	3.80402e-27	stable
LGALS1	2.37971e-31	0.584362	1	0.985	4.64472e-27	Dominant UP
CD68	3.76803e-31	0.6669	0.99	0.878	7.35444e-27	Dominant UP
KLRC4-KLRK1	1.41572e-30	-0.688435	0.69	0.906	2.76319e-26	Non-dominant UP
ADAP2	2.04777e-30	0.443712	0.694	0.374	3.99684e-26	stable
TMIGD3	5.94748e-30	0.397093	0.433	0.151	1.16083e-25	stable
FYN	6.41914e-30	-0.550457	0.841	0.983	1.25289e-25	Non-dominant UP
LGALS3	6.74415e-30	0.660745	0.995	0.931	1.31632e-25	Dominant UP
ETV5	7.34389e-30	0.371759	0.715	0.394	1.43338e-25	stable
TTI2	9.13148e-30	-0.55926	0.702	0.883	1.78228e-25	Non-dominant UP
CD55	1.06583e-29	-0.750282	0.766	0.942	2.08029e-25	Non-dominant UP
APOE	2.73263e-29	0.773712	0.99	0.909	5.33354e-25	Dominant UP
IL1B	4.61932e-29	0.581982	0.789	0.586	9.01599e-25	Dominant UP
CXCL9	5.84849e-29	0.833835	0.702	0.465	1.14151e-24	Dominant UP
SLA	7.64209e-29	-0.502969	0.958	0.998	1.49158e-24	Non-dominant UP
ABLIM1	8.55164e-29	-0.46795	0.415	0.728	1.66911e-24	stable
TGFBI	1.59936e-28	0.665052	0.912	0.689	3.12164e-24	Dominant UP
BAG3	1.68746e-28	0.71461	0.756	0.518	3.29358e-24	Dominant UP
A2M	5.91219e-28	0.349859	0.889	0.618	1.15394e-23	stable
HSPB1	6.99869e-28	0.697506	0.99	0.974	1.366e-23	Dominant UP
RP11-277P12.6	1.09556e-27	-0.454604	0.182	0.469	2.13831e-23	stable
TMEM176B	1.11079e-27	0.659181	0.908	0.7	2.16804e-23	Dominant UP
SPARCL1	1.38165e-27	-0.26873	0.088	0.331	2.6967e-23	stable
FCGR1B	1.68464e-27	0.608657	0.476	0.202	3.28808e-23	Dominant UP
CCL20	3.07687e-27	0.698485	0.772	0.54	6.00544e-23	Dominant UP
CSTB	4.34002e-27	0.630782	1	0.971	8.47085e-23	Dominant UP
MNDA	5.76973e-27	0.891608	0.849	0.671	1.12614e-22	Dominant UP
SLC38A1	6.93375e-27	-0.569795	0.879	0.983	1.35333e-22	Non-dominant UP
CYBB	7.28617e-27	0.493601	0.984	0.835	1.42211e-22	stable
FABP3	1.05149e-26	0.368187	0.443	0.162	2.0523e-22	stable
PRF1	1.12576e-26	-0.528806	0.799	0.963	2.19726e-22	Non-dominant UP
CSF1R	1.53673e-26	0.383702	0.824	0.551	2.99938e-22	stable
CCL3L3	1.68885e-26	0.578231	0.941	0.857	3.2963e-22	Dominant UP
DTHD1	1.79074e-26	-0.578701	0.211	0.502	3.49517e-22	Non-dominant UP
C1orf162	2.60706e-26	0.640702	0.981	0.871	5.08846e-22	Dominant UP
RSRP1	6.01175e-26	-0.619568	0.913	0.986	1.17337e-21	Non-dominant UP
TSC22D3	6.62914e-26	-0.325497	0.972	1	1.29388e-21	stable
TPSAB1	8.39771e-26	-0.272778	0.05	0.266	1.63907e-21	stable
ZFAND2A	1.03874e-25	0.732366	0.803	0.748	2.02742e-21	Dominant UP
FKBP4	2.75973e-25	0.558183	0.623	0.348	5.38643e-21	Dominant UP
HSPE1-MOB4	3.53443e-25	0.634468	0.927	0.811	6.8985e-21	Dominant UP
NCF4	3.59722e-25	0.601216	0.836	0.598	7.02106e-21	Dominant UP
GZMB	1.32436e-24	-0.326623	0.836	0.985	2.58489e-20	stable
ATF5	1.43158e-24	0.50752	0.623	0.338	2.79416e-20	Dominant UP
GPNMB	2.28216e-24	0.568186	0.965	0.845	4.45432e-20	Dominant UP
TMEM2	2.29268e-24	-0.614888	0.801	0.946	4.47485e-20	Non-dominant UP
PRDX4	2.39947e-24	0.525402	0.924	0.749	4.68328e-20	Dominant UP
YWHAH	3.65097e-24	0.530347	0.927	0.735	7.12597e-20	Dominant UP
CREM	3.74727e-24	-0.564018	0.912	0.983	7.31393e-20	Non-dominant UP
UTS2	4.5395e-24	-0.427666	0.436	0.723	8.86019e-20	stable
AUTS2	5.87462e-24	-0.609715	0.287	0.545	1.14661e-19	Non-dominant UP
SERPING1	6.64694e-24	0.631539	0.86	0.631	1.29735e-19	Dominant UP
LY96	1.2689e-23	0.600736	0.787	0.538	2.47664e-19	Dominant UP
PLAUR	1.27692e-23	0.325077	0.957	0.766	2.49229e-19	stable
PPP2R5C	1.74562e-23	-0.424502	0.979	1	3.4071e-19	stable
MS4A7	2.32341e-23	0.600103	0.981	0.92	4.53483e-19	Dominant UP
FGL2	2.79786e-23	0.516981	0.995	0.929	5.46085e-19	Dominant UP
KLRC2	2.8745e-23	-0.402615	0.256	0.537	5.61045e-19	stable
VSIG4	3.06429e-23	0.448044	0.739	0.462	5.98087e-19	stable
RHOH	3.25026e-23	-0.417026	0.77	0.954	6.34386e-19	stable
SELPLG	4.38887e-23	-0.6356	0.758	0.918	8.56619e-19	Non-dominant UP
TUBA4A	1.12155e-22	-0.496853	0.851	0.975	2.18905e-18	stable
IFNGR2	1.16548e-22	0.602533	0.82	0.606	2.27477e-18	Dominant UP
YWHAZ	1.27502e-22	-0.353382	1	1	2.48858e-18	stable
SERPINA1	1.32907e-22	0.830547	0.894	0.957	2.59407e-18	Dominant UP
POTEI	1.86196e-22	0.252989	0.995	0.995	3.63418e-18	stable
CD63	1.88758e-22	0.525915	1	0.997	3.68419e-18	Dominant UP
CD8A	1.95613e-22	-0.568855	0.749	0.92	3.81797e-18	Non-dominant UP
SYNE2	2.26574e-22	-0.347664	0.894	0.995	4.42228e-18	stable
RNF19A	2.32581e-22	-0.427832	0.877	0.982	4.53952e-18	stable
P4HA1	2.40993e-22	0.447139	0.891	0.674	4.70371e-18	stable
GSN	2.84853e-22	0.651587	0.889	0.702	5.55976e-18	Dominant UP
HES1	2.86653e-22	0.447806	0.638	0.375	5.5949e-18	stable
FCGRT	4.02496e-22	0.579272	0.936	0.769	7.85591e-18	Dominant UP
RNASET2	4.32816e-22	0.527699	0.965	0.846	8.44769e-18	Dominant UP
GBP1	5.9018e-22	0.603223	0.967	0.875	1.15191e-17	Dominant UP
DOK2	6.11841e-22	0.498249	0.844	0.615	1.19419e-17	stable
PDE4D	8.88472e-22	-0.575608	0.476	0.729	1.73412e-17	Non-dominant UP
PARP8	9.20047e-22	-0.512355	0.735	0.92	1.79575e-17	Non-dominant UP
MRPL18	1.12568e-21	0.624441	0.924	0.782	2.1971e-17	Dominant UP
2022-03-02	1.24527e-21	0.526106	0.761	0.505	2.43053e-17	Dominant UP
SLC38A2	1.59328e-21	-0.503177	0.896	0.982	3.10976e-17	Non-dominant UP
SAMD3	2.05826e-21	-0.408602	0.45	0.722	4.01732e-17	stable
OGT	2.30933e-21	-0.573627	0.817	0.955	4.50735e-17	Non-dominant UP
LST1	2.60467e-21	0.671373	0.941	0.862	5.08379e-17	Dominant UP
VAMP5	2.66501e-21	0.587677	0.974	0.905	5.20157e-17	Dominant UP
H1F0	2.73854e-21	0.379513	0.486	0.237	5.34508e-17	stable
SYTL3	2.99667e-21	-0.550921	0.708	0.892	5.8489e-17	Non-dominant UP
HLA-DQB1	4.27579e-21	0.579315	0.997	0.946	8.34549e-17	Dominant UP
IGFBP7	6.05008e-21	-0.308608	0.223	0.482	1.18085e-16	stable
P2RY10	6.28068e-21	-0.27518	0.592	0.837	1.22586e-16	stable
GABARAPL1	7.61827e-21	-0.63007	0.488	0.712	1.48693e-16	Non-dominant UP
SRRT	7.80371e-21	-0.419401	0.561	0.809	1.52313e-16	stable
IL7R	1.96997e-20	-0.328074	0.839	0.98	3.84499e-16	stable
HSP90AA1	2.06054e-20	0.370877	1	1	4.02176e-16	stable
POTEE	2.29828e-20	0.254462	0.986	0.992	4.48578e-16	stable
THBS1	3.92107e-20	-0.267176	0.446	0.698	7.65314e-16	stable
CXCL2	4.18646e-20	0.476326	0.834	0.617	8.17114e-16	stable
SPARC	4.27411e-20	-0.358085	0.157	0.357	8.34221e-16	stable
S100A11	9.48464e-20	0.420572	1	1	1.85121e-15	stable
CNOT6L	1.01208e-19	-0.535787	0.884	0.972	1.97538e-15	Non-dominant UP
CREG1	1.05052e-19	0.40315	0.806	0.574	2.05041e-15	stable
P2RY8	1.08067e-19	-0.389882	0.284	0.528	2.10925e-15	stable
SLPI	1.0974e-19	0.805249	0.144	0.138	2.14191e-15	Dominant UP
CDC42SE2	1.60355e-19	-0.359504	0.99	1	3.1298e-15	stable
PPP1R16B	1.79811e-19	-0.408959	0.334	0.591	3.50955e-15	stable
IDH1	1.97349e-19	0.271462	0.725	0.466	3.85187e-15	stable
CERKL	2.16919e-19	-0.535124	0.379	0.617	4.23382e-15	Non-dominant UP
HSPD1	2.48739e-19	0.525706	0.979	0.986	4.85489e-15	Dominant UP
G0S2	2.65984e-19	0.494517	0.881	0.703	5.19147e-15	stable
LIPA	2.84301e-19	0.418536	0.972	0.845	5.54898e-15	stable
SYVN1	3.45621e-19	-0.436641	0.528	0.765	6.74584e-15	stable
CCR1	4.08325e-19	0.308502	0.569	0.325	7.96968e-15	stable
CCND3	5.59845e-19	-0.522679	0.725	0.894	1.09271e-14	Non-dominant UP
MPEG1	7.45409e-19	0.285609	0.789	0.555	1.45489e-14	stable
LBH	7.61016e-19	-0.475728	0.869	0.975	1.48535e-14	stable
ZFP36L2	9.62511e-19	-0.334066	0.993	1	1.87863e-14	stable
CD96	9.67486e-19	-0.467386	0.984	0.995	1.88834e-14	stable
RHOB	1.16349e-18	0.58774	0.893	0.763	2.27089e-14	Dominant UP
PTGDS	1.3585e-18	0.789648	0.221	0.246	2.65152e-14	Dominant UP
PMEPA1	1.71173e-18	-0.326291	0.197	0.426	3.34095e-14	stable
CETP	1.83855e-18	0.250478	0.275	0.088	3.58847e-14	stable
SARAF	1.95603e-18	-0.344708	0.997	1	3.81778e-14	stable
NKG7	1.95736e-18	-0.371019	0.888	0.983	3.82038e-14	stable
CD3E	2.0962e-18	-0.423284	0.843	0.955	4.09136e-14	stable
CCSER2	2.27073e-18	-0.476727	0.848	0.965	4.432e-14	stable
ISG20	2.60772e-18	-0.363547	0.969	0.998	5.08974e-14	stable
FCGBP	2.76982e-18	0.291415	0.388	0.169	5.40614e-14	stable
CXCL8	3.11777e-18	0.332729	0.81	0.585	6.08526e-14	stable
CXCR6	3.35842e-18	-0.496057	0.818	0.957	6.55496e-14	stable
DNAJB1	3.45902e-18	0.394936	0.967	0.998	6.75132e-14	stable
RUNX2	3.50326e-18	-0.290492	0.261	0.502	6.83766e-14	stable
CCNH	5.20007e-18	-0.393228	0.896	0.989	1.01495e-13	stable
DNAJB4	6.15057e-18	0.56846	0.834	0.702	1.20047e-13	Dominant UP
IL1RN	6.69581e-18	0.438899	0.763	0.538	1.30689e-13	stable
CCL3	6.76455e-18	0.438599	0.971	0.978	1.3203e-13	stable
KIF21A	6.93384e-18	-0.274264	0.394	0.646	1.35335e-13	stable
SOX4	7.5414e-18	0.300953	0.863	0.657	1.47193e-13	stable
EMB	8.06525e-18	-0.54652	0.798	0.934	1.57417e-13	Non-dominant UP
BRD2	8.56861e-18	-0.494043	0.801	0.931	1.67242e-13	stable
CD69	9.49002e-18	-0.26895	0.946	1	1.85226e-13	stable
CCDC117	1.0465e-17	0.578754	0.83	0.692	2.04256e-13	Dominant UP
PRPS1	1.10942e-17	-0.374268	0.42	0.666	2.16536e-13	stable
RDH10	1.15e-17	-0.406862	0.692	0.878	2.24457e-13	stable
GPR34	1.19352e-17	0.26551	0.595	0.346	2.32951e-13	stable
FAM65B	1.40031e-17	-0.547029	0.569	0.774	2.73313e-13	Non-dominant UP
SCD	2.0215e-17	0.305046	0.862	0.651	3.94556e-13	stable
TYMP	2.08778e-17	0.492368	0.676	0.458	4.07492e-13	stable
IFI30	2.2205e-17	0.610761	0.991	0.974	4.33397e-13	Dominant UP
PAK1	2.32348e-17	0.645868	0.801	0.611	4.53496e-13	Dominant UP
ZNF107	2.7322e-17	-0.463733	0.412	0.609	5.33271e-13	stable
ETS1	4.41256e-17	-0.406235	0.927	0.994	8.61243e-13	stable
TMEM71	4.44611e-17	-0.442316	0.285	0.512	8.67792e-13	stable
LPAR6	4.51244e-17	0.498536	0.967	0.857	8.80739e-13	stable
MTRNR2L12	4.66484e-17	0.274801	1	1	9.10483e-13	stable
AF011889.5	4.68599e-17	-0.478833	0.289	0.512	9.14612e-13	stable
CBLB	5.92631e-17	-0.469738	0.749	0.906	1.1567e-12	stable
APOA1	5.95801e-17	0.63582	0.721	0.786	1.16289e-12	Dominant UP
GLCCI1	7.151e-17	-0.270589	0.452	0.694	1.39573e-12	stable
GZMA	8.51978e-17	-0.288711	0.889	0.988	1.66289e-12	stable
DNPH1	8.86697e-17	0.533708	0.969	0.886	1.73065e-12	Dominant UP
TIMM8B	8.98605e-17	0.497993	0.957	0.846	1.7539e-12	stable
RUNX3	9.53027e-17	-0.420715	0.737	0.906	1.86012e-12	stable
MAZ	1.01373e-16	-0.412821	0.275	0.506	1.9786e-12	stable
CXCL1	1.06992e-16	0.357525	0.478	0.274	2.08827e-12	stable
SLAMF8	1.13601e-16	0.299388	0.571	0.332	2.21727e-12	stable
C3AR1	1.46206e-16	0.315549	0.818	0.603	2.85364e-12	stable
STAT4	1.68281e-16	-0.561425	0.701	0.862	3.28451e-12	Non-dominant UP
MTRNR2L8	1.69186e-16	0.291706	1	1	3.30218e-12	stable
HLA-DRA	2.07645e-16	0.38107	1	1	4.05282e-12	stable
KLF13	2.30425e-16	-0.474859	0.341	0.575	4.49744e-12	stable
GAPDH	3.40103e-16	0.301741	1	1	6.63813e-12	stable
DEFB1	3.72448e-16	0.570512	0.232	0.1	7.26944e-12	Dominant UP
TNFAIP3	3.98129e-16	-0.281054	0.936	0.998	7.77068e-12	stable
SERPINH1	4.12112e-16	0.435695	0.401	0.208	8.0436e-12	stable
RBL2	4.12182e-16	-0.442753	0.687	0.865	8.04497e-12	stable
CBLL1	4.13824e-16	-0.422274	0.384	0.617	8.07702e-12	stable
AC007192.4	4.30923e-16	0.619485	0.971	0.922	8.41076e-12	Dominant UP
NUPR1	4.4471e-16	0.602892	0.948	0.932	8.67985e-12	Dominant UP
GZMH	4.51324e-16	-0.28831	0.761	0.929	8.80894e-12	stable
BIN2	5.2149e-16	-0.556252	0.772	0.909	1.01784e-11	Non-dominant UP
TMUB1	7.34439e-16	-0.326011	0.189	0.405	1.43348e-11	stable
B4GALT1	7.61171e-16	-0.387152	0.967	0.998	1.48565e-11	stable
CST7	8.28494e-16	-0.295404	0.945	0.998	1.61705e-11	stable
AKAP13	9.50272e-16	-0.368	0.967	1	1.85474e-11	stable
PTGER4	9.67941e-16	-0.583423	0.792	0.902	1.88923e-11	Non-dominant UP
SMCHD1	1.02639e-15	-0.536621	0.775	0.897	2.00331e-11	Non-dominant UP
AP1S2	1.06386e-15	0.464287	0.981	0.885	2.07644e-11	stable
RASSF4	1.09804e-15	0.449537	0.839	0.654	2.14316e-11	stable
PTPRCAP	1.10903e-15	-0.472457	0.794	0.917	2.16461e-11	stable
MRPL17	1.13097e-15	0.44864	0.664	0.443	2.20743e-11	stable
POLR2A	1.18153e-15	-0.380207	0.746	0.903	2.30611e-11	stable
TFF3	1.18245e-15	0.580293	0.13	0.048	2.30791e-11	Dominant UP
GRN	1.18395e-15	0.47953	0.955	0.837	2.31083e-11	stable
NCALD	1.24303e-15	-0.36517	0.308	0.54	2.42616e-11	stable
KCTD12	1.33937e-15	0.386541	0.676	0.472	2.61418e-11	stable
TIPARP	1.36459e-15	-0.46618	0.76	0.912	2.66341e-11	stable
NR4A2	1.39301e-15	-0.444252	0.836	0.957	2.71888e-11	stable
PDCD4	1.5328e-15	-0.359742	0.997	0.998	2.99172e-11	stable
HLA-DMB	1.67407e-15	0.487367	0.965	0.874	3.26746e-11	stable
GNPDA1	1.85855e-15	0.364716	0.645	0.425	3.62751e-11	stable
FCMR	1.96983e-15	-0.535867	0.744	0.883	3.84472e-11	Non-dominant UP
GC	2.00494e-15	0.580468	0.446	0.468	3.91324e-11	Dominant UP
SH2D2A	2.53163e-15	-0.46859	0.566	0.771	4.94124e-11	stable
ICAM1	2.60754e-15	0.32405	0.734	0.531	5.0894e-11	stable
CD5L	3.99587e-15	0.271263	0.282	0.108	7.79913e-11	stable
NME1	4.07784e-15	0.53577	0.888	0.746	7.95913e-11	Dominant UP
VWCE	4.42539e-15	0.401205	0.869	0.826	8.63747e-11	stable
PCBD1	4.68577e-15	0.380612	0.775	0.566	9.14569e-11	stable
FAM134A	4.83013e-15	-0.418207	0.74	0.886	9.42745e-11	stable
ISCA2	4.92889e-15	0.523994	0.875	0.754	9.6202e-11	Dominant UP
FABP1	5.1755e-15	0.615842	0.554	0.537	1.01015e-10	Dominant UP
TGIF1	6.37858e-15	-0.435388	0.699	0.872	1.24497e-10	stable
IDS	7.38738e-15	-0.485038	0.939	0.986	1.44187e-10	stable
TOX	8.13898e-15	-0.431221	0.649	0.829	1.58857e-10	stable
BLVRA	8.3884e-15	0.417467	0.903	0.758	1.63725e-10	stable
ARHGAP18	9.01153e-15	0.480975	0.939	0.832	1.75887e-10	stable
CD7	9.24244e-15	-0.452176	0.519	0.725	1.80394e-10	stable
AHI1	1.00084e-14	-0.337416	0.535	0.751	1.95345e-10	stable
HSP90AB1	1.00114e-14	0.376645	1	1	1.95402e-10	stable
TCEAL9	1.01208e-14	0.319775	0.59	0.366	1.97538e-10	stable
CARD16	1.05937e-14	0.364335	0.995	0.997	2.06768e-10	stable
AC141272.1	1.12028e-14	0.308037	0.107	0.011	2.18656e-10	stable
RGS13	1.21757e-14	-0.461463	0.202	0.405	2.37646e-10	stable
YPEL5	1.28664e-14	-0.299574	0.926	0.994	2.51126e-10	stable
VAMP2	1.34265e-14	-0.293941	0.77	0.926	2.62058e-10	stable
NOP10	1.52925e-14	0.361903	0.998	0.985	2.9848e-10	stable
SRSF2	1.84716e-14	-0.437655	0.964	0.989	3.60528e-10	stable
CTSL	1.88059e-14	0.323149	0.888	0.711	3.67054e-10	stable
DDX5	2.04171e-14	-0.26657	1	1	3.98501e-10	stable
LY86	2.22556e-14	0.479178	0.678	0.478	4.34385e-10	stable
RNF130	2.23936e-14	0.521246	0.969	0.945	4.37078e-10	Dominant UP
ANKRD22	2.43544e-14	0.280747	0.445	0.243	4.75349e-10	stable
ECHS1	2.93822e-14	0.384231	0.953	0.834	5.73482e-10	stable
FOS	2.9472e-14	-0.271731	0.934	0.998	5.75235e-10	stable
FGL1	3.19294e-14	0.655984	0.509	0.48	6.23197e-10	Dominant UP
TIMP2	3.48153e-14	0.320864	0.626	0.418	6.79525e-10	stable
CRTAM	3.54151e-14	-0.364101	0.844	0.96	6.91232e-10	stable
SPON2	3.56431e-14	-0.278571	0.63	0.823	6.95682e-10	stable
ZDHHC2	3.56721e-14	-0.308251	0.559	0.757	6.96248e-10	stable
PSAP	3.62243e-14	0.392911	1	0.969	7.07026e-10	stable
TXK	3.90772e-14	-0.429904	0.583	0.757	7.62709e-10	stable
RBP4	4.04363e-14	0.592988	0.535	0.565	7.89235e-10	Dominant UP
MEF2C	4.17987e-14	0.355495	0.711	0.517	8.15828e-10	stable
AHSA1	4.51459e-14	0.546068	0.927	0.872	8.81158e-10	Dominant UP
VAT1	4.71076e-14	0.345268	0.573	0.355	9.19446e-10	stable
PGGHG	5.20024e-14	-0.284352	0.126	0.305	1.01498e-09	stable
SRSF7	5.96751e-14	-0.287156	0.99	1	1.16474e-09	stable
GPR183	6.70099e-14	-0.351936	0.936	0.997	1.3079e-09	stable
SDR39U1	6.80724e-14	-0.483194	0.343	0.549	1.32864e-09	stable
ALB	6.85556e-14	0.669927	0.798	0.883	1.33807e-09	Dominant UP
SLC15A3	7.1743e-14	0.414127	0.498	0.3	1.40028e-09	stable
RP11-47I22.4	7.29007e-14	-0.264619	0.279	0.491	1.42288e-09	stable
NAMPT	7.69129e-14	0.338358	0.919	0.974	1.50119e-09	stable
C10orf11	8.21767e-14	0.365418	0.927	0.888	1.60392e-09	stable
HIST1H4H	8.22523e-14	-0.293064	0.114	0.289	1.6054e-09	stable
ERAP2	8.24378e-14	-0.535427	0.893	0.949	1.60902e-09	Non-dominant UP
CDK11A	8.83684e-14	-0.533815	0.737	0.854	1.72478e-09	Non-dominant UP
CDK11B	9.90318e-14	-0.444881	0.676	0.838	1.9329e-09	stable
KLRC4	1.16633e-13	-0.515847	0.202	0.392	2.27645e-09	Non-dominant UP
APMAP	1.20052e-13	-0.446564	0.844	0.945	2.34318e-09	stable
CYTIP	1.2079e-13	-0.298667	0.934	0.994	2.35758e-09	stable
CXCL16	1.21094e-13	0.434726	0.903	0.774	2.36352e-09	stable
USP36	1.33783e-13	-0.454124	0.533	0.718	2.61118e-09	stable
ZNF331	1.33886e-13	-0.325328	0.919	0.991	2.61318e-09	stable
AP000350.10	1.34543e-13	0.370024	0.993	0.934	2.62601e-09	stable
CCDC88A	1.37922e-13	0.428194	0.808	0.654	2.69197e-09	stable
AMBP	1.39039e-13	0.499939	0.657	0.729	2.71377e-09	stable
BNIP3	1.40854e-13	0.444026	0.863	0.723	2.74919e-09	stable
ATP5L2	1.51986e-13	0.388044	0.813	0.777	2.96646e-09	stable
MIF	1.58143e-13	0.33818	1	0.997	3.08664e-09	stable
ATP1B1	1.75634e-13	0.386049	0.825	0.648	3.42802e-09	stable
HIPK2	1.83305e-13	-0.302181	0.315	0.515	3.57775e-09	stable
CXCL10	2.05136e-13	0.402516	0.813	0.652	4.00385e-09	stable
TXNDC17	2.17647e-13	0.485145	0.953	0.852	4.24803e-09	stable
CPVL	2.38569e-13	0.364916	0.919	0.771	4.6564e-09	stable
AGO2	2.66384e-13	-0.53129	0.685	0.811	5.19929e-09	Non-dominant UP
OPHN1	2.67386e-13	-0.286251	0.768	0.909	5.21883e-09	stable
JUND	2.78015e-13	-0.300981	0.976	0.995	5.4263e-09	stable
HIPK1	3.02567e-13	-0.376054	0.689	0.851	5.9055e-09	stable
KLRG1	3.25163e-13	-0.395792	0.4	0.614	6.34653e-09	stable
2022-03-01	3.32186e-13	0.267367	0.614	0.417	6.48361e-09	stable
CBR1	3.84541e-13	0.425921	0.846	0.678	7.50548e-09	stable
MYL6B	3.88416e-13	0.371433	0.919	0.897	7.5811e-09	stable
ATP5I	4.04164e-13	0.379511	0.998	0.983	7.88847e-09	stable
SORL1	4.09904e-13	-0.300325	0.727	0.877	8.00051e-09	stable
MARCO	4.75725e-13	0.287517	0.265	0.111	9.28521e-09	stable
TNRC6C	5.32947e-13	-0.267689	0.279	0.483	1.04021e-08	stable
CDKN2C	5.9047e-13	0.34143	0.483	0.297	1.15248e-08	stable
SKIL	6.57276e-13	-0.611576	0.945	0.955	1.28287e-08	Non-dominant UP
RAC1	6.77089e-13	0.522631	0.936	0.874	1.32154e-08	Dominant UP
TSEN54	6.96411e-13	-0.490035	0.587	0.766	1.35925e-08	stable
SLAMF6	7.36968e-13	-0.339971	0.521	0.722	1.43841e-08	stable
PTPN4	7.62229e-13	-0.338226	0.445	0.652	1.48772e-08	stable
GPX1	9.10035e-13	0.469917	0.99	0.946	1.77621e-08	stable
GLUL	9.19331e-13	0.448769	0.972	0.915	1.79435e-08	stable
SPATA13	9.44833e-13	-0.275877	0.628	0.815	1.84412e-08	stable
DNAJB6	9.99178e-13	0.387081	1	0.982	1.9502e-08	stable
CDKN3	1.11195e-12	0.347353	0.599	0.394	2.17031e-08	stable
ANKRD11	1.11917e-12	-0.268064	0.618	0.802	2.18439e-08	stable
EPB41L2	1.22383e-12	0.420399	0.571	0.368	2.38866e-08	stable
CTHRC1	1.33165e-12	-0.31775	0.145	0.323	2.59911e-08	stable
GPR18	1.50364e-12	-0.508375	0.476	0.665	2.9348e-08	Non-dominant UP
CTLA4	1.50647e-12	-0.543794	0.747	0.852	2.94033e-08	Non-dominant UP
HPF1	1.55471e-12	0.372184	0.798	0.629	3.03448e-08	stable
FGB	1.71285e-12	0.562536	0.493	0.591	3.34314e-08	Dominant UP
TCEAL4	1.7284e-12	0.412756	0.73	0.545	3.37348e-08	stable
TMEM176A	1.82936e-12	0.411687	0.702	0.512	3.57054e-08	stable
ITPRIP	1.91464e-12	-0.329765	0.439	0.64	3.737e-08	stable
LTB	2.00304e-12	0.255798	0.735	0.832	3.90954e-08	stable
FOSL2	2.12564e-12	-0.426917	0.874	0.955	4.14883e-08	stable
STK4	2.19376e-12	-0.35266	0.978	0.997	4.28179e-08	stable
IL2RB	2.42772e-12	-0.396063	0.571	0.752	4.73843e-08	stable
AP2S1	2.43462e-12	0.444351	0.976	0.903	4.75189e-08	stable
SPOCK2	2.59429e-12	-0.360208	0.747	0.895	5.06353e-08	stable
PRKCH	2.61374e-12	-0.464458	0.69	0.838	5.10149e-08	stable
BTN3A2	2.78371e-12	-0.428063	0.943	0.983	5.43324e-08	stable
IL4R	3.15238e-12	-0.331249	0.339	0.54	6.15281e-08	stable
RAB31	3.3071e-12	0.293691	0.822	0.646	6.45481e-08	stable
CCR7	3.36344e-12	-0.544264	0.747	0.765	6.56476e-08	Non-dominant UP
FKBP5	3.42924e-12	-0.291038	0.948	0.994	6.69318e-08	stable
PLEK	3.42944e-12	0.383524	1	0.98	6.69358e-08	stable
SPAG1	3.6054e-12	-0.412514	0.372	0.562	7.03702e-08	stable
NAGK	3.62329e-12	0.423297	0.997	0.985	7.07194e-08	stable
NCF2	3.67817e-12	0.328923	0.625	0.428	7.17905e-08	stable
CD4	4.00039e-12	0.468296	0.948	0.865	7.80797e-08	stable
HOOK2	4.32468e-12	-0.349798	0.849	0.945	8.4409e-08	stable
PIP4K2A	4.57327e-12	-0.281699	0.983	0.998	8.92611e-08	stable
LITAF	5.29531e-12	-0.421137	0.991	0.998	1.03354e-07	stable
SEC24B	5.78553e-12	-0.313651	0.433	0.608	1.12922e-07	stable
APOA2	5.99712e-12	0.579065	0.997	0.986	1.17052e-07	Dominant UP
MKL1	6.05071e-12	-0.266266	0.298	0.495	1.18098e-07	stable
CLEC10A	7.0213e-12	0.497501	0.467	0.309	1.37042e-07	stable
GPR171	7.30843e-12	-0.322117	0.74	0.889	1.42646e-07	stable
ODF2L	7.41585e-12	-0.345985	0.888	0.968	1.44743e-07	stable
SHTN1	7.90262e-12	0.301946	0.628	0.44	1.54243e-07	stable
NDUFB2	8.01219e-12	0.363952	1	0.995	1.56382e-07	stable
PHPT1	8.39926e-12	0.403906	0.974	0.935	1.63937e-07	stable
GTF3C1	8.79732e-12	-0.294788	0.365	0.565	1.71706e-07	stable
FCGR3A	9.09334e-12	0.506558	0.962	0.908	1.77484e-07	Dominant UP
ARID5A	9.10165e-12	-0.365551	0.469	0.655	1.77646e-07	stable
FGD2	1.09541e-11	0.370871	0.967	0.897	2.13802e-07	stable
CDKN1B	1.11081e-11	-0.422678	0.548	0.728	2.16808e-07	stable
CD247	1.2574e-11	-0.360615	0.481	0.677	2.45418e-07	stable
CRIP1	1.39628e-11	-0.314541	0.943	0.974	2.72527e-07	stable
FRMD4B	1.48537e-11	0.299319	0.988	0.975	2.89915e-07	stable
ORM1	1.67601e-11	0.416141	0.521	0.618	3.27124e-07	stable
EIF4A1	1.67944e-11	-0.271782	0.993	0.998	3.27793e-07	stable
MFSD1	1.68986e-11	0.371073	0.872	0.732	3.29826e-07	stable
PSME2	1.70136e-11	0.316463	1	1	3.32072e-07	stable
CD53	1.76153e-11	-0.298255	0.998	0.994	3.43815e-07	stable
PLA2G2A	2.08539e-11	0.376506	0.197	0.083	4.07027e-07	stable
ATP2B4	2.10629e-11	-0.428393	0.491	0.66	4.11106e-07	stable
TGFBR3	2.13297e-11	-0.298131	0.519	0.692	4.16313e-07	stable
HNMT	2.1739e-11	0.369854	0.754	0.578	4.24302e-07	stable
NECTIN2	2.19432e-11	0.269636	0.291	0.137	4.28286e-07	stable
CHI3L1	2.2817e-11	0.644427	0.434	0.415	4.45343e-07	Dominant UP
MACF1	2.70397e-11	-0.441088	0.972	0.988	5.2776e-07	stable
IL18BP	2.71228e-11	0.262649	0.787	0.612	5.29384e-07	stable
GABARAP	2.89136e-11	0.326596	1	0.995	5.64336e-07	stable
TNFSF10	2.95805e-11	0.383702	0.891	0.754	5.77353e-07	stable
RCAN3	3.22136e-11	-0.360776	0.839	0.943	6.28745e-07	stable
RPS27L	3.39318e-11	0.374533	1	1	6.62281e-07	stable
IKZF3	3.4338e-11	-0.318718	0.981	1	6.7021e-07	stable
AKNA	3.5462e-11	-0.294779	0.817	0.929	6.92148e-07	stable
BTN3A3	3.60502e-11	-0.406032	0.581	0.737	7.03629e-07	stable
PPDPF	3.89188e-11	-0.26688	0.268	0.455	7.59617e-07	stable
ATP1B3	3.9348e-11	-0.401889	0.933	0.977	7.67994e-07	stable
HCK	4.09501e-11	0.417373	0.713	0.549	7.99263e-07	stable
APOH	4.52683e-11	0.490754	0.625	0.678	8.83546e-07	stable
TPRKB	4.79238e-11	0.455964	0.905	0.823	9.35376e-07	stable
PTTG1	5.26399e-11	0.391662	0.945	0.895	1.02743e-06	stable
SMURF2	5.31328e-11	-0.315704	0.772	0.9	1.03705e-06	stable
CNOT8	5.43021e-11	-0.423747	0.628	0.783	1.05987e-06	stable
TIA1	5.52198e-11	-0.292297	0.566	0.749	1.07778e-06	stable
ARMC8	5.56017e-11	-0.29906	0.734	0.877	1.08523e-06	stable
APOC2	5.64443e-11	0.365022	0.638	0.729	1.10168e-06	stable
CDC16	5.81075e-11	0.275585	0.455	0.269	1.13414e-06	stable
GTF3C6	5.93268e-11	0.310843	0.995	0.945	1.15794e-06	stable
MKKS	6.07492e-11	0.299485	0.777	0.605	1.1857e-06	stable
C12orf50	6.8067e-11	-0.26333	0.711	0.831	1.32853e-06	stable
ARAP2	6.84345e-11	-0.308252	0.723	0.869	1.3357e-06	stable
DGKZ	6.9072e-11	-0.254045	0.355	0.543	1.34815e-06	stable
MYADM	6.92282e-11	-0.303174	0.765	0.9	1.3512e-06	stable
CCNL2	6.93982e-11	-0.261928	0.611	0.785	1.35451e-06	stable
TNFSF13B	7.88879e-11	0.436224	0.82	0.711	1.53973e-06	stable
AL928654.7	8.02354e-11	-0.318846	0.884	0.945	1.56604e-06	stable
RGS16	8.0462e-11	0.317268	0.59	0.409	1.57046e-06	stable
CASP1	8.63217e-11	0.35174	0.983	0.974	1.68483e-06	stable
ZNF831	8.81727e-11	-0.398847	0.49	0.658	1.72095e-06	stable
SLC44A2	9.06976e-11	-0.38326	0.68	0.815	1.77023e-06	stable
KLF12	9.62323e-11	-0.414901	0.382	0.545	1.87826e-06	stable
IPCEF1	1.02427e-10	-0.357506	0.749	0.889	1.99918e-06	stable
SLK	1.06599e-10	-0.307049	0.668	0.818	2.08061e-06	stable
GPR65	1.15377e-10	-0.449971	0.836	0.928	2.25193e-06	stable
MED15	1.25896e-10	-0.351701	0.363	0.546	2.45725e-06	stable
TLE4	1.27456e-10	-0.362613	0.497	0.668	2.48769e-06	stable
TMEM116	1.28331e-10	-0.317334	0.773	0.897	2.50477e-06	stable
TESPA1	1.29105e-10	-0.372747	0.49	0.674	2.51987e-06	stable
VPS51	1.40575e-10	-0.270631	0.157	0.315	2.74375e-06	stable
TNFRSF1B	1.49942e-10	-0.316732	0.946	0.994	2.92657e-06	stable
TPSB2	1.56458e-10	-0.253006	0.488	0.649	3.05374e-06	stable
GNG2	1.67964e-10	-0.368394	0.862	0.948	3.27832e-06	stable
NME1-NME2	1.91774e-10	0.452564	0.874	0.751	3.74305e-06	stable
WDPCP	1.92865e-10	-0.253261	0.849	0.929	3.76434e-06	stable
ATP8A1	2.02655e-10	-0.274129	0.277	0.457	3.95542e-06	stable
PSMB9	2.04133e-10	0.27065	1	0.998	3.98427e-06	stable
FNBP4	2.06144e-10	-0.397689	0.841	0.937	4.02352e-06	stable
SLC7A5	2.22038e-10	-0.342082	0.334	0.506	4.33373e-06	stable
FGG	2.25997e-10	0.677651	0.559	0.603	4.411e-06	Dominant UP
SLC2A3	2.33559e-10	-0.360672	0.903	0.974	4.5586e-06	stable
CD83	2.33699e-10	0.362567	0.856	0.751	4.56134e-06	stable
APOC4-APOC2	2.35182e-10	0.350765	0.661	0.762	4.59028e-06	stable
SENP3-EIF4A1	2.39416e-10	-0.285118	0.9	0.931	4.67291e-06	stable
PHC3	2.60169e-10	-0.429452	0.967	0.992	5.07799e-06	stable
LPIN1	2.8835e-10	-0.391771	0.893	0.962	5.62801e-06	stable
NUCKS1	2.9864e-10	0.385884	0.998	0.978	5.82885e-06	stable
RGS10	3.04163e-10	0.444177	0.955	0.905	5.93666e-06	stable
TIFA	3.08828e-10	0.354861	0.557	0.389	6.02771e-06	stable
ATF7IP	3.16571e-10	-0.328273	0.889	0.966	6.17884e-06	stable
RP11-599B13.6	3.36748e-10	-0.278626	0.443	0.629	6.57264e-06	stable
IL10	3.57335e-10	0.340418	0.863	0.812	6.97447e-06	stable
RNF125	3.66857e-10	-0.403154	0.894	0.966	7.16032e-06	stable
SNAPIN	3.67969e-10	0.367128	0.827	0.698	7.18201e-06	stable
GBP2	3.74669e-10	0.360116	0.979	0.932	7.31279e-06	stable
UBE2C	3.87487e-10	0.25895	0.469	0.311	7.56297e-06	stable
ATP5J2	3.94293e-10	0.352024	0.998	0.991	7.69581e-06	stable
RNF181	3.95154e-10	0.281017	0.984	0.935	7.71261e-06	stable
NDUFB3	3.97931e-10	0.438987	0.958	0.895	7.76682e-06	stable
PILRA	4.26045e-10	0.383494	0.69	0.525	8.31555e-06	stable
CES1	4.27154e-10	0.441933	0.401	0.257	8.33719e-06	stable
LRMP	4.69309e-10	-0.42829	0.559	0.709	9.15998e-06	stable
ITGA4	4.74924e-10	-0.48526	0.817	0.897	9.26957e-06	stable
SAR1A	4.75075e-10	-0.379525	0.993	0.998	9.27251e-06	stable
SMAP2	4.81176e-10	-0.37263	0.834	0.931	9.3916e-06	stable
TM4SF4	4.99953e-10	0.333198	0.436	0.48	9.75809e-06	stable
CD1E	5.25442e-10	0.430775	0.337	0.378	1.02556e-05	stable
ATXN7	5.43122e-10	-0.359536	0.723	0.855	1.06007e-05	stable
IL21R	5.49575e-10	-0.335631	0.436	0.6	1.07266e-05	stable
ARHGEF3	5.50988e-10	-0.379788	0.606	0.76	1.07542e-05	stable
CYFIP2	5.92399e-10	-0.319006	0.607	0.774	1.15624e-05	stable
PAN3	7.39634e-10	-0.287232	0.841	0.942	1.44362e-05	stable
HSPA4	7.42753e-10	0.372348	0.851	0.728	1.4497e-05	stable
SERTAD1	8.83308e-10	-0.254126	0.689	0.834	1.72404e-05	stable
FABP5	9.54533e-10	0.289422	0.993	0.945	1.86306e-05	stable
GPAA1	1.01744e-09	-0.301479	0.353	0.526	1.98584e-05	stable
TCF7	1.08679e-09	-0.268141	0.706	0.842	2.12119e-05	stable
ELOVL1	1.1369e-09	-0.352157	0.375	0.551	2.21899e-05	stable
HSBP1	1.16018e-09	0.344656	0.988	0.943	2.26444e-05	stable
CDC37	1.19195e-09	-0.282235	0.614	0.774	2.32644e-05	stable
CHORDC1	1.28637e-09	0.401564	0.893	0.888	2.51074e-05	stable
CTSH	1.29016e-09	0.469192	0.843	0.737	2.51813e-05	stable
LAMTOR2	1.343e-09	0.316839	0.967	0.895	2.62126e-05	stable
CTD-2545G14.7	1.34912e-09	0.349039	0.984	0.948	2.63321e-05	stable
CISD2	1.36103e-09	0.307197	0.945	0.862	2.65646e-05	stable
DDX3X	1.39648e-09	-0.311347	0.969	0.985	2.72565e-05	stable
SPRY1	1.39984e-09	-0.325056	0.381	0.557	2.73221e-05	stable
INPP4B	1.53011e-09	-0.472248	0.727	0.842	2.98648e-05	stable
SYNE1	1.57239e-09	-0.361492	0.955	0.986	3.069e-05	stable
TRPM8	1.62295e-09	-0.302541	0.386	0.526	3.16768e-05	stable
YME1L1	1.75979e-09	-0.391041	0.957	0.968	3.43476e-05	stable
ATOX1	1.7744e-09	0.336162	0.905	0.8	3.46327e-05	stable
PPCS	1.82172e-09	0.252826	0.922	0.811	3.55563e-05	stable
HLA-DRB1	1.84062e-09	0.28544	1	1	3.59252e-05	stable
KLRD1	2.07247e-09	-0.318081	0.984	0.997	4.04505e-05	stable
WDR48	2.09281e-09	-0.375159	0.388	0.549	4.08475e-05	stable
DUSP2	2.11219e-09	-0.370645	0.907	0.971	4.12258e-05	stable
DMTF1	2.14937e-09	-0.351395	0.623	0.766	4.19514e-05	stable
WDR1	2.15577e-09	-0.34801	0.74	0.86	4.20763e-05	stable
PASK	2.29345e-09	-0.311147	0.453	0.615	4.47635e-05	stable
NADSYN1	2.32766e-09	-0.252759	0.353	0.529	4.54312e-05	stable
CTSC	2.43267e-09	0.333856	0.998	0.997	4.74808e-05	stable
PYCARD	2.65354e-09	0.341739	0.869	0.737	5.17918e-05	stable
CD209	2.68578e-09	0.27867	0.822	0.686	5.24211e-05	stable
IFI27L1	2.93733e-09	0.409263	0.476	0.315	5.73308e-05	stable
RAD54L2	3.07283e-09	-0.277528	0.386	0.548	5.99755e-05	stable
SLIRP	3.14009e-09	0.32355	0.998	0.982	6.12882e-05	stable
RDX	3.17897e-09	0.484647	0.856	0.769	6.20472e-05	stable
SPINK1	3.21762e-09	0.439245	0.469	0.546	6.28016e-05	stable
C12orf75	3.27454e-09	-0.347029	0.561	0.722	6.39125e-05	stable
VTN	3.50801e-09	0.358135	0.484	0.543	6.84693e-05	stable
TMEM258	3.50869e-09	0.312975	0.997	0.963	6.84826e-05	stable
TDO2	3.56054e-09	0.42429	0.223	0.135	6.94946e-05	stable
SF1	3.58784e-09	-0.398141	0.728	0.842	7.00275e-05	stable
XCL2	3.69354e-09	-0.372712	0.5	0.669	7.20905e-05	stable
SALL4	3.709e-09	-0.260677	0.55	0.68	7.23922e-05	stable
KBTBD2	4.03443e-09	-0.296935	0.683	0.822	7.8744e-05	stable
GMDS	4.08605e-09	-0.285915	0.209	0.369	7.97516e-05	stable
TPI1	4.31579e-09	0.265349	1	0.998	8.42357e-05	stable
PLD3	4.51819e-09	0.384001	0.843	0.715	8.8186e-05	stable
CHMP1A	4.52332e-09	-0.285546	0.379	0.545	8.82861e-05	stable
GADD45G	4.55982e-09	0.269299	0.294	0.16	8.89985e-05	stable
TNFSF8	4.71679e-09	-0.347177	0.528	0.692	9.20623e-05	stable
ST3GAL1	4.82418e-09	-0.28748	0.581	0.728	9.41583e-05	stable
ARHGAP9	4.87358e-09	-0.346694	0.734	0.849	9.51225e-05	stable
MS4A6A	4.95548e-09	0.296145	0.991	0.955	9.67211e-05	stable
HECA	5.09929e-09	-0.32921	0.825	0.918	9.95278e-05	stable
CALM3	5.68005e-09	0.347899	0.99	0.955	0.000110863	stable
CLU	5.99692e-09	0.524178	0.581	0.603	0.000117048	Dominant UP
MFSD11	6.33018e-09	-0.355897	0.815	0.892	0.000123552	stable
FOXP1	6.74853e-09	-0.366918	0.939	0.982	0.000131718	stable
TMEM14A	7.3044e-09	0.271524	0.792	0.645	0.000142567	stable
RUBCN	7.38922e-09	-0.350383	0.907	0.963	0.000144223	stable
EPB41	7.97137e-09	-0.316017	0.818	0.915	0.000155585	stable
ATP9A	8.31242e-09	-0.27929	0.111	0.222	0.000162242	stable
LCOR	8.47138e-09	-0.35436	0.673	0.802	0.000165344	stable
THYN1	8.56825e-09	0.338999	0.858	0.742	0.000167235	stable
XAF1	8.64869e-09	-0.405214	0.877	0.931	0.000168805	stable
WAPL	8.82357e-09	-0.446286	0.746	0.783	0.000172218	stable
GBP3	9.13945e-09	0.406021	0.72	0.605	0.000178384	stable
LTA	9.37283e-09	0.348554	0.491	0.368	0.000182939	stable
UBE4A	9.55041e-09	-0.292034	0.702	0.835	0.000186405	stable
PLEKHB2	1.02096e-08	-0.398385	0.988	0.994	0.000199271	stable
SMPDL3A	1.04115e-08	0.291453	0.614	0.463	0.000203212	stable
FAM208A	1.06404e-08	-0.256188	0.746	0.872	0.00020768	stable
SURF4	1.08521e-08	-0.486309	0.766	0.843	0.000211812	stable
AL078584.1	1.12884e-08	-0.344316	0.161	0.292	0.000220327	stable
GSTO1	1.13363e-08	0.360919	0.988	0.962	0.000221263	stable
ZCRB1	1.14538e-08	0.37765	0.927	0.84	0.000223555	stable
ATP5H	1.16172e-08	0.326439	0.998	0.992	0.000226745	stable
ATRX	1.1986e-08	-0.366925	0.946	0.98	0.000233942	stable
ZWINT	1.20429e-08	0.306147	0.474	0.32	0.000235052	stable
NDEL1	1.2253e-08	-0.261463	0.547	0.708	0.000239154	stable
KHNYN	1.24735e-08	-0.308513	0.408	0.552	0.000243458	stable
CD5	1.25338e-08	-0.366512	0.521	0.671	0.000244635	stable
SKAP2	1.26303e-08	0.435652	0.851	0.749	0.000246519	stable
CD28	1.26424e-08	-0.367467	0.74	0.858	0.000246754	stable
MDK	1.32969e-08	0.308829	0.417	0.486	0.000259528	stable
BLNK	1.3364e-08	0.289946	0.49	0.34	0.000260839	stable
SLCO2B1	1.35044e-08	0.273871	0.73	0.591	0.000263578	stable
TCP1	1.36434e-08	0.351462	0.943	0.888	0.000266292	stable
GRK2	1.40114e-08	-0.265681	0.381	0.543	0.000273474	stable
PNP	1.40871e-08	-0.336575	0.697	0.823	0.000274953	stable
RASSF3	1.41046e-08	-0.334587	0.945	0.908	0.000275293	stable
CEBPD	1.43722e-08	0.438628	0.804	0.7	0.000280517	stable
IER3	1.51426e-08	0.323565	0.587	0.448	0.000295554	stable
OSBPL8	1.54675e-08	-0.345877	0.839	0.928	0.000301895	stable
GIGYF1	1.56244e-08	-0.276823	0.522	0.669	0.000304958	stable
FAM129A	1.58611e-08	-0.415639	0.701	0.797	0.000309576	stable
CD8B	1.63239e-08	-0.355734	0.671	0.797	0.000318609	stable
RNF44	1.7358e-08	-0.35853	0.388	0.534	0.000338794	stable
PRAF2	1.74959e-08	-0.253546	0.289	0.452	0.000341485	stable
TFEC	1.75411e-08	0.318516	0.45	0.298	0.000342367	stable
DNAJA1	1.78938e-08	0.297548	0.99	1	0.00034925	stable
KPNA2	1.79417e-08	-0.375951	0.825	0.917	0.000350186	stable
KRT18	1.79651e-08	0.42979	0.462	0.337	0.000350642	stable
MAP2K3	1.86941e-08	-0.359125	0.529	0.682	0.000364872	stable
DBI	1.91251e-08	0.29945	1	1	0.000373283	stable
ZCCHC2	2.0107e-08	-0.355318	0.462	0.606	0.000392448	stable
EMD	2.0927e-08	-0.263786	0.196	0.343	0.000408452	stable
CARD17	2.10721e-08	0.2666	0.604	0.498	0.000411286	stable
PDZD8	2.14071e-08	-0.288665	0.753	0.862	0.000417823	stable
CCNL1	2.24219e-08	-0.319004	0.927	0.975	0.000437631	stable
INPP5D	2.39297e-08	-0.39527	0.846	0.915	0.00046706	stable
TMEM120B	2.41174e-08	-0.315559	0.941	0.982	0.000470724	stable
ARL4A	2.45545e-08	-0.265871	0.784	0.902	0.000479254	stable
MX2	2.51711e-08	-0.358278	0.683	0.795	0.000491289	stable
THEMIS	2.56121e-08	-0.295618	0.464	0.629	0.000499896	stable
ARHGEF7	2.59879e-08	-0.342032	0.353	0.483	0.000507232	stable
GPATCH8	2.62055e-08	-0.252327	0.671	0.814	0.000511479	stable
PCBP1	2.65423e-08	-0.423823	0.91	0.942	0.000518053	stable
CDK2AP2	2.8786e-08	-0.358952	0.953	0.962	0.000561846	stable
2022-09-06	2.91152e-08	-0.278949	0.824	0.922	0.00056827	stable
C2	2.95733e-08	0.379678	0.772	0.669	0.000577211	stable
SIK3	3.34383e-08	-0.305553	0.272	0.411	0.000652649	stable
ASNA1	3.35597e-08	-0.282849	0.497	0.657	0.000655018	stable
OPTN	3.52734e-08	-0.273478	0.863	0.948	0.000688466	stable
NDUFC1	3.55658e-08	0.375126	0.972	0.928	0.000694172	stable
CD37	3.56591e-08	-0.25386	0.837	0.934	0.000695994	stable
PRDX1	3.61054e-08	0.309945	0.993	0.977	0.000704706	stable
HIST1H1C	3.92485e-08	0.3835	0.68	0.542	0.000766053	stable
SUPT3H	3.96171e-08	-0.287709	0.341	0.503	0.000773246	stable
ENC1	3.99933e-08	-0.281349	0.201	0.338	0.00078059	stable
AVL9	4.14122e-08	-0.328333	0.881	0.951	0.000808283	stable
TBCC	4.18024e-08	-0.254994	0.663	0.808	0.000815899	stable
RABGEF1	4.52393e-08	-0.319004	0.528	0.668	0.000882981	stable
RMND5A	4.58816e-08	-0.262628	0.517	0.672	0.000895516	stable
ZNF266	4.63825e-08	-0.255884	0.606	0.732	0.000905293	stable
DHCR7	4.67051e-08	-0.290623	0.234	0.38	0.000911591	stable
GSTA2	4.68837e-08	-0.343705	0.225	0.334	0.000915075	stable
ANXA1	4.97753e-08	-0.280241	0.993	0.998	0.000971514	stable
CKLF	4.98377e-08	0.316361	0.969	0.928	0.000972733	stable
LUC7L3	5.18842e-08	-0.256093	0.927	0.977	0.00101268	stable
IER5	5.47051e-08	0.27743	0.782	0.671	0.00106773	stable
FAM177A1	5.5597e-08	-0.275138	0.99	0.998	0.00108514	stable
CD6	5.58356e-08	-0.285266	0.505	0.657	0.0010898	stable
CERK	5.74153e-08	-0.256948	0.552	0.697	0.00112063	stable
SDF2L1	5.90208e-08	0.375634	0.749	0.625	0.00115197	stable
CMC1	5.91699e-08	-0.396913	0.938	0.94	0.00115488	stable
NFU1	6.03491e-08	-0.309373	0.576	0.728	0.00117789	stable
PON3	6.22051e-08	-0.263266	0.17	0.291	0.00121412	stable
RARRES2	6.31226e-08	0.43447	0.472	0.452	0.00123203	stable
ATP5J	6.37746e-08	0.333271	0.997	0.992	0.00124475	stable
ATP5EP2	6.53416e-08	0.288971	0.958	0.942	0.00127534	stable
JAK1	6.57433e-08	-0.264326	0.962	0.995	0.00128318	stable
CCR6	6.57515e-08	-0.350478	0.874	0.937	0.00128334	stable
RAB9A	6.79232e-08	-0.297	0.815	0.914	0.00132573	stable
POMP	6.80873e-08	0.336121	0.997	0.995	0.00132893	stable
AKIRIN1	7.00424e-08	-0.330505	0.716	0.837	0.00136709	stable
SHISA5	7.19515e-08	-0.337191	0.798	0.898	0.00140435	stable
RASA2	7.26208e-08	-0.362159	0.68	0.811	0.00141741	stable
CASP4	7.35975e-08	0.376504	0.972	0.937	0.00143648	stable
CELF2	7.74461e-08	-0.275924	0.927	0.975	0.00151159	stable
VPS37B	7.84643e-08	-0.316848	0.785	0.882	0.00153147	stable
IFI27	8.00401e-08	0.405221	0.827	0.698	0.00156222	stable
EHD1	8.02956e-08	-0.267467	0.426	0.582	0.00156721	stable
RNF139	8.35899e-08	-0.325749	0.422	0.569	0.00163151	stable
PTPN22	8.77578e-08	-0.264926	0.704	0.832	0.00171286	stable
IRF2BPL	8.93197e-08	-0.349808	0.813	0.885	0.00174334	stable
HNRNPUL1	9.77002e-08	-0.299621	0.964	0.992	0.00190691	stable
PBX4	9.84638e-08	-0.350049	0.388	0.532	0.00192182	stable
YTHDC1	1.02111e-07	-0.345971	0.884	0.946	0.001993	stable
SPN	1.04999e-07	-0.260175	0.915	0.966	0.00204936	stable
PTPN7	1.09603e-07	-0.290267	0.796	0.898	0.00213922	stable
SUPV3L1	1.16374e-07	-0.30917	0.78	0.885	0.00227138	stable
UBD	1.16489e-07	0.341606	0.455	0.306	0.00227363	stable
NDUFA12	1.16584e-07	0.28634	0.997	0.985	0.00227548	stable
RINL	1.21306e-07	-0.288602	0.633	0.749	0.00236764	stable
DENND1C	1.21765e-07	-0.385808	0.389	0.529	0.00237661	stable
ATP5G1	1.27325e-07	0.278306	0.964	0.902	0.00248513	stable
C2orf69	1.33038e-07	0.314971	0.687	0.548	0.00259663	stable
CD44	1.47485e-07	-0.254979	0.962	0.994	0.00287861	stable
HIST3H2A	1.62923e-07	-0.407387	0.327	0.449	0.00317992	stable
SNX3	1.63108e-07	0.299553	0.92	0.858	0.00318354	stable
AL513122.1	1.63648e-07	0.343175	0.367	0.243	0.00319409	stable
KIF2A	1.71113e-07	-0.351133	0.704	0.815	0.00333979	stable
CCDC186	1.74259e-07	-0.289016	0.692	0.82	0.00340118	stable
EPSTI1	1.74394e-07	0.352965	0.926	0.842	0.00340382	stable
COMMD9	1.7894e-07	0.373724	0.943	0.922	0.00349256	stable
RELA	1.85484e-07	-0.262626	0.254	0.398	0.00362028	stable
ATP5L	1.85562e-07	0.257455	1	1	0.00362181	stable
ICAM3	1.99603e-07	-0.321046	0.606	0.74	0.00389585	stable
BCL2A1	2.04484e-07	0.293188	0.882	0.812	0.00399112	stable
ARHGAP15	2.1564e-07	-0.355337	0.901	0.949	0.00420887	stable
MRPL36	2.17469e-07	0.251756	0.804	0.674	0.00424456	stable
KDM6B	2.32489e-07	-0.265095	0.664	0.791	0.00453772	stable
WDR12	2.38248e-07	0.272126	0.804	0.888	0.00465012	stable
EIF4EBP1	2.38885e-07	0.316886	0.827	0.72	0.00466256	stable
AKIRIN2	2.4382e-07	-0.321903	0.737	0.846	0.00475888	stable
KIAA1551	2.45091e-07	-0.325586	0.919	0.955	0.00478368	stable
COX5B	2.47431e-07	0.257573	1	1	0.00482936	stable
EP400NL	2.50918e-07	-0.271775	0.706	0.8	0.00489743	stable
SRPK2	2.76919e-07	-0.268162	0.673	0.805	0.0054049	stable
NDUFA3	2.86728e-07	0.294959	0.997	0.992	0.00559636	stable
CCDC107	3.06537e-07	-0.287773	0.664	0.792	0.00598299	stable
CD300A	3.11564e-07	0.318748	0.657	0.551	0.0060811	stable
LIME1	3.21963e-07	-0.272259	0.45	0.605	0.00628407	stable
FBXO21	3.22295e-07	-0.25439	0.403	0.548	0.00629055	stable
UCP2	3.24168e-07	0.27581	0.997	0.988	0.00632711	stable
ARHGDIA	3.25064e-07	-0.364941	0.585	0.674	0.00634461	stable
CAPG	3.35054e-07	0.311129	0.926	0.852	0.00653958	stable
NDUFB5	3.3943e-07	0.361596	0.965	0.918	0.006625	stable
PLP2	3.39881e-07	-0.380866	0.824	0.886	0.00663379	stable
NCL	3.49224e-07	-0.254596	0.995	0.998	0.00681615	stable
RPN1	3.53357e-07	-0.395431	0.927	0.942	0.00689683	stable
CPNE1	3.65488e-07	-0.287641	0.822	0.908	0.00713359	stable
TNRC6B	3.8885e-07	-0.260827	0.955	0.989	0.00758957	stable
ADD3	4.25615e-07	-0.257742	0.768	0.875	0.00830716	stable
KCTD10	4.31811e-07	-0.264123	0.356	0.486	0.00842809	stable
CISD3	4.62108e-07	0.320869	0.751	0.623	0.00901943	stable
HCLS1	4.71288e-07	-0.28533	0.955	0.988	0.00919861	stable
ELL2	4.89686e-07	-0.35103	0.787	0.866	0.00955769	stable
C14orf37	5.05047e-07	-0.293917	0.275	0.378	0.00985751	stable
IFI27L2	5.2675e-07	0.252134	0.931	0.843	0.0102811	stable
PTPRE	5.36676e-07	0.379291	0.938	0.868	0.0104748	stable
POLR2J	5.55087e-07	0.287397	0.891	0.785	0.0108342	stable
NDUFB8	5.79827e-07	0.271057	0.997	0.992	0.0113171	stable
ICAM2	5.8848e-07	-0.280352	0.657	0.783	0.011486	stable
AP1G2	5.95282e-07	-0.275612	0.393	0.54	0.0116187	stable
PMF1-BGLAP	6.10417e-07	-0.302561	0.462	0.609	0.0119141	stable
AC009065.1	6.17922e-07	-0.347328	0.386	0.523	0.0120606	stable
PKM	6.42646e-07	0.33022	0.991	0.977	0.0125432	stable
PDCD1	6.54005e-07	-0.433784	0.391	0.508	0.0127649	stable
JARID2	6.60571e-07	-0.29502	0.644	0.758	0.012893	stable
DDX46	6.68788e-07	-0.406162	0.891	0.931	0.0130534	stable
ITGB1	6.87573e-07	-0.335532	0.931	0.948	0.0134201	stable
RANBP2	7.07052e-07	-0.334797	0.815	0.886	0.0138002	stable
RNPS1	7.42896e-07	-0.310536	0.96	0.986	0.0144998	stable
SBNO1	7.87577e-07	-0.311035	0.865	0.935	0.0153719	stable
NRP2	7.98424e-07	0.288115	0.825	0.722	0.0155836	stable
PDCD5	8.02139e-07	0.281807	0.948	0.877	0.0156562	stable
PCMTD1	8.03812e-07	-0.350287	0.846	0.909	0.0156888	stable
PFDN1	8.39266e-07	0.376791	0.917	0.863	0.0163808	stable
NR4A1	8.44788e-07	0.259693	0.869	0.902	0.0164886	stable
KIF13B	8.58335e-07	-0.287567	0.412	0.543	0.016753	stable
DNAJC25-GNG10	8.65926e-07	0.261597	0.758	0.623	0.0169011	stable
ATP5O	8.86213e-07	0.251127	0.997	0.975	0.0172971	stable
CHURC1-FNTB	8.9365e-07	0.274455	0.76	0.622	0.0174423	stable
C4BPB	8.95039e-07	0.283898	0.578	0.575	0.0174694	stable
BPTF	9.23042e-07	-0.287699	0.841	0.922	0.0180159	stable
FCHO2	9.5318e-07	0.322902	0.841	0.798	0.0186042	stable
C4orf3	9.54125e-07	0.311504	0.998	0.994	0.0186226	stable
KDM5A	9.57058e-07	-0.323311	0.704	0.802	0.0186799	stable
TOP2B	1.00765e-06	-0.306628	0.647	0.774	0.0196674	stable
MS4A4E	1.01445e-06	0.295748	0.247	0.157	0.0198	stable
COPS9	1.02983e-06	0.295111	0.981	0.94	0.0201002	stable
RAB18	1.05714e-06	-0.363506	0.737	0.838	0.0206332	stable
RAB1B	1.07551e-06	-0.390923	0.76	0.803	0.0209918	stable
ARL14EP	1.07923e-06	0.311552	0.633	0.495	0.0210645	stable
DYNC1I2	1.09946e-06	0.284628	0.896	0.798	0.0214592	stable
AL513122.2	1.10611e-06	0.343453	0.36	0.252	0.021589	stable
MRPS18C	1.16988e-06	0.37564	0.962	0.945	0.0228337	stable
NT5DC2	1.19128e-06	0.283526	0.187	0.128	0.0232514	stable
PHF5A	1.20071e-06	-0.309647	0.349	0.491	0.0234354	stable
MGST2	1.26398e-06	0.370941	0.713	0.594	0.0246704	stable
CD1B	1.29016e-06	0.318211	0.306	0.223	0.0251812	stable
CYCS	1.30199e-06	-0.261428	0.993	0.997	0.0254122	stable
EIF2S2	1.39725e-06	0.349461	0.981	0.955	0.0272714	stable
CNN3	1.43148e-06	0.340307	0.512	0.418	0.0279397	stable
LINC00116	1.57173e-06	0.339313	0.723	0.612	0.030677	stable
FAHD1	1.60524e-06	0.288235	0.905	0.854	0.0313312	stable
ITGAL	1.60929e-06	-0.299968	0.811	0.897	0.0314101	stable
PAG1	1.66041e-06	-0.294213	0.865	0.935	0.0324078	stable
FOSB	1.69965e-06	-0.313568	0.742	0.852	0.0331738	stable
TCEAL8	1.71822e-06	0.286064	0.734	0.603	0.0335363	stable
LGALS3BP	1.72121e-06	0.273887	0.791	0.666	0.0335945	stable
LAIR1	1.73977e-06	0.313583	0.993	0.989	0.0339568	stable
RPS2	1.80018e-06	0.269287	0.997	0.989	0.035136	stable
DIP2A	1.81725e-06	-0.26601	0.976	0.992	0.0354692	stable
LGALS2	1.82578e-06	0.458328	0.618	0.554	0.0356356	stable
CASC3	1.8956e-06	-0.278999	0.528	0.657	0.0369983	stable
FAM60A	1.94745e-06	-0.297082	0.689	0.802	0.0380103	stable
IL2RA	1.97653e-06	0.279518	0.742	0.669	0.0385778	stable
MZT2B	2.04581e-06	0.28173	0.638	0.497	0.0399302	stable
ALDOA	2.05677e-06	0.254887	1	1	0.040144	stable
AAK1	2.0651e-06	-0.333026	0.981	0.989	0.0403066	stable
ARPC4-TTLL3	2.39017e-06	-0.351084	0.223	0.323	0.0466513	stable
ZC2HC1A	2.40282e-06	0.322566	0.474	0.355	0.0468983	stable
BLOC1S1	2.42309e-06	0.299937	0.967	0.926	0.0472938	stable
CD93	2.46644e-06	0.250832	0.519	0.391	0.04814	stable
STX12	2.4947e-06	0.351323	0.59	0.462	0.0486916	stable
CKLF-CMTM1	2.59621e-06	0.295753	0.856	0.752	0.0506727	stable
TPST2	2.60652e-06	-0.349886	0.839	0.898	0.0508741	stable
VCAM1	2.60936e-06	-0.454232	0.528	0.514	0.0509296	stable
GBP5	2.68344e-06	0.325199	0.965	0.92	0.0523753	stable
PMPCB	2.76218e-06	-0.262283	0.654	0.777	0.0539122	stable
ADD1	2.76879e-06	-0.25805	0.728	0.832	0.0540413	stable
KIAA0391	2.78549e-06	-0.256054	0.493	0.631	0.0543672	stable
PPM1K	2.83243e-06	-0.267335	0.95	0.986	0.0552834	stable
TMEM43	2.875e-06	-0.267567	0.495	0.615	0.0561142	stable
ZSWIM6	2.99834e-06	-0.311024	0.375	0.489	0.0585215	stable
TFPI	3.10666e-06	0.260122	0.775	0.857	0.0606358	stable
WEE1	3.2412e-06	0.397297	0.721	0.691	0.0632617	stable
AGT	3.24486e-06	0.398466	0.46	0.405	0.0633331	stable
CYP20A1	3.54478e-06	-0.256837	0.929	0.974	0.069187	stable
RHOF	3.5895e-06	-0.327037	0.888	0.934	0.0700598	stable
COX17	3.73945e-06	0.300731	0.976	0.965	0.0729866	stable
EIF5AL1	3.79424e-06	0.274186	0.957	0.922	0.0740559	stable
TMEM243	3.83077e-06	-0.275647	0.694	0.805	0.0747689	stable
MAN2B1	3.99772e-06	0.389656	0.713	0.622	0.0780276	stable
SDHAF3	4.04466e-06	0.310156	0.652	0.535	0.0789436	stable
MRPL16	4.14514e-06	0.289512	0.827	0.734	0.0809049	stable
LUC7L	4.15524e-06	-0.346093	0.587	0.692	0.0811019	stable
MFSD10	4.15596e-06	-0.293074	0.384	0.517	0.081116	stable
AQR	4.20546e-06	-0.253058	0.554	0.674	0.0820822	stable
PRPF38B	4.25427e-06	-0.353275	0.945	0.951	0.0830349	stable
MZB1	4.27472e-06	0.262289	0.483	0.449	0.083434	stable
GNG10	4.52824e-06	0.256214	0.76	0.635	0.0883822	stable
TMEM167A	4.6572e-06	0.35143	0.86	0.778	0.0908992	stable
CA5B	4.82021e-06	-0.315005	0.952	0.978	0.0940808	stable
TUBB	5.08441e-06	0.363849	0.936	0.892	0.0992376	stable
USP11	5.22713e-06	-0.328698	0.5	0.617	0.102023	stable
SCAF8	5.29085e-06	-0.300635	0.377	0.494	0.103267	stable
CAMLG	5.30139e-06	-0.281254	0.869	0.934	0.103473	stable
DSCR3	5.32443e-06	-0.337818	0.773	0.857	0.103922	stable
CSNK1D	5.34497e-06	-0.286104	0.848	0.908	0.104323	stable
ALDH1A1	5.35654e-06	0.285951	0.505	0.397	0.104549	stable
CHCHD10	5.47152e-06	0.281102	0.268	0.163	0.106793	stable
SKA2	5.57892e-06	0.299604	0.943	0.875	0.108889	stable
RGPD5	5.91847e-06	-0.288338	0.803	0.882	0.115517	stable
RP4-583P15.15	5.97273e-06	-0.252842	0.36	0.494	0.116576	stable
GNA15	6.0017e-06	0.282845	0.32	0.222	0.117141	stable
DAPP1	6.15895e-06	0.25487	0.952	0.906	0.12021	stable
GFOD1	6.23463e-06	-0.310004	0.77	0.843	0.121688	stable
UGT2B4	6.42322e-06	0.263462	0.701	0.698	0.125368	stable
YIF1A	6.47961e-06	0.271224	0.74	0.625	0.126469	stable
PAM	6.66605e-06	-0.298584	0.434	0.562	0.130108	stable
MRPL34	6.75058e-06	0.330386	0.893	0.809	0.131758	stable
PTBP1	6.85635e-06	-0.269558	0.567	0.672	0.133822	stable
RNF13	6.94382e-06	0.258195	0.872	0.778	0.135529	stable
NABP1	7.11806e-06	0.313773	0.991	0.982	0.13893	stable
MMACHC	7.32857e-06	0.354901	0.943	0.894	0.143039	stable
C19orf43	7.80661e-06	-0.355318	0.64	0.746	0.152369	stable
METTL7A	8.36383e-06	0.252024	0.711	0.785	0.163245	stable
CD33	8.4487e-06	0.299977	0.798	0.774	0.164902	stable
FAM126B	8.49879e-06	-0.303043	0.825	0.888	0.165879	stable
IRF7	8.59315e-06	-0.281334	0.348	0.472	0.167721	stable
LNPEP	8.66471e-06	-0.316555	0.581	0.668	0.169118	stable
TF	8.94918e-06	0.31486	0.756	0.802	0.17467	stable
PRDX5	9.14458e-06	0.276115	0.979	0.945	0.178484	stable
SNX2	9.26591e-06	0.26192	0.917	0.837	0.180852	stable
CHMP2A	9.59958e-06	0.283429	0.967	0.931	0.187365	stable
CCDC58	9.6199e-06	0.261043	0.76	0.643	0.187761	stable
WDR55	9.71003e-06	-0.296038	0.851	0.894	0.18952	stable
GEMIN7	9.87767e-06	0.260719	0.465	0.337	0.192792	stable
ANKRD36C	9.92329e-06	-0.254699	0.848	0.922	0.193683	stable
AMD1	1.01345e-05	-0.265942	0.872	0.935	0.197804	stable
EVL	1.01649e-05	-0.27655	0.853	0.914	0.198398	stable
SAFB	1.07993e-05	-0.278088	0.694	0.795	0.210781	stable
SERTAD3	1.08484e-05	-0.272984	0.253	0.374	0.211738	stable
TANK	1.08534e-05	0.296593	0.919	0.918	0.211836	stable
GNS	1.17671e-05	0.293712	0.955	0.946	0.22967	stable
KMT2A	1.20451e-05	-0.257621	0.841	0.912	0.235096	stable
MPV17L	1.212e-05	-0.285601	0.943	0.975	0.236559	stable
WIPF1	1.21327e-05	-0.287921	0.931	0.96	0.236806	stable
STAG2	1.2429e-05	-0.252581	0.945	0.966	0.242589	stable
AEBP2	1.33545e-05	-0.333017	0.853	0.889	0.260653	stable
CD84	1.35132e-05	-0.331677	0.943	0.975	0.26375	stable
GLRX	1.42919e-05	0.319779	0.988	0.986	0.278949	stable
SF3B5	1.43314e-05	0.290747	0.912	0.845	0.279719	stable
FASLG	1.44802e-05	-0.339898	0.279	0.395	0.282625	stable
PWWP2A	1.46373e-05	-0.282714	0.299	0.415	0.285691	stable
KIF3A	1.47577e-05	-0.27132	0.804	0.88	0.288041	stable
TTC1	1.51532e-05	0.287481	0.875	0.785	0.295761	stable
ZFC3H1	1.51618e-05	-0.292432	0.607	0.706	0.295927	stable
PER1	1.61045e-05	-0.255232	0.621	0.726	0.314328	stable
ORM2	1.69133e-05	0.331673	0.483	0.531	0.330113	stable
CEP85L	1.72253e-05	-0.287016	0.505	0.623	0.336203	stable
KATNA1	1.72701e-05	-0.32479	0.396	0.506	0.337078	stable
HIKESHI	1.74292e-05	0.295828	0.803	0.7	0.340183	stable
STAU2	1.78954e-05	-0.265993	0.708	0.814	0.349283	stable
CSRNP1	2.0522e-05	-0.346705	0.569	0.646	0.400549	stable
RP4-583P15.14	2.0628e-05	-0.267335	0.19	0.305	0.402618	stable
HNRNPDL	2.06512e-05	-0.276403	0.972	0.982	0.403069	stable
GALK1	2.12068e-05	0.251052	0.382	0.275	0.413914	stable
NAA20	2.23314e-05	0.256235	0.834	0.734	0.435865	stable
COA6	2.32183e-05	0.346852	0.794	0.698	0.453174	stable
NASP	2.39075e-05	-0.254278	0.95	0.978	0.466627	stable
RAD21	2.42091e-05	-0.259492	0.806	0.882	0.472514	stable
CLK4	2.48583e-05	-0.256383	0.803	0.871	0.485184	stable
ATF3	2.50888e-05	0.275265	0.773	0.722	0.489683	stable
UGP2	2.54849e-05	0.308793	0.952	0.925	0.497415	stable
G3BP1	2.55064e-05	-0.332954	0.938	0.952	0.497834	stable
USMG5	2.60476e-05	0.260003	0.983	0.946	0.508397	stable
SMC4	2.84691e-05	0.324918	0.936	0.885	0.55566	stable
SECTM1	2.86049e-05	0.254432	0.284	0.186	0.558311	stable
CFDP1	2.8996e-05	0.279481	0.713	0.609	0.565944	stable
MRPS21	2.91716e-05	0.318964	0.95	0.918	0.569372	stable
SLC35A1	3.014e-05	-0.250093	0.346	0.469	0.588272	stable
ARG2	3.0354e-05	0.260045	0.474	0.362	0.59245	stable
PPP1R11	3.05119e-05	-0.259137	0.645	0.748	0.595532	stable
TUBB4B	3.10332e-05	-0.267984	0.692	0.789	0.605707	stable
GALNT1	3.38003e-05	-0.35722	0.611	0.669	0.659714	stable
MAT2A	3.51596e-05	-0.325847	0.671	0.749	0.686246	stable
MX1	3.80791e-05	-0.355646	0.734	0.763	0.743227	stable
GSTA1	3.96599e-05	-0.305384	0.458	0.585	0.774082	stable
PNRC1	4.21086e-05	-0.324826	0.931	0.954	0.821876	stable
PLEKHJ1	4.25444e-05	-0.309976	0.846	0.892	0.830381	stable
CASC4	4.30193e-05	-0.254905	0.934	0.972	0.839651	stable
COPG1	4.43499e-05	0.262781	0.735	0.634	0.865621	stable
MB21D1	4.50487e-05	0.281933	0.849	0.857	0.87926	stable
CAPN2	4.68698e-05	-0.282369	0.832	0.892	0.914806	stable
PON2	4.69308e-05	-0.295042	0.644	0.743	0.915996	stable
CYTH1	4.70665e-05	-0.289429	0.699	0.783	0.918644	stable
CAMTA1	4.8313e-05	0.3159	0.851	0.785	0.942974	stable
TMEM205	4.86254e-05	0.283086	0.779	0.682	0.949071	stable
ARL3	4.99095e-05	-0.323129	0.538	0.632	0.974133	stable
CYB5A	5.07957e-05	0.339661	0.964	0.962	0.99143	stable
HIST1H4K	5.23429e-05	-0.366463	0.244	0.351	1	stable
ZCCHC10	5.29869e-05	0.283979	0.815	0.725	1	stable
BRI3	5.52749e-05	0.32429	0.958	0.968	1	stable
COPB1	5.52924e-05	-0.308743	0.804	0.84	1	stable
PBXIP1	6.00204e-05	-0.2774	0.811	0.888	1	stable
SATB1	6.19247e-05	-0.347597	0.678	0.762	1	stable
UBE2G1	6.22335e-05	-0.296881	0.76	0.838	1	stable
MED8	6.45069e-05	0.289005	0.659	0.558	1	stable
IER2	6.51231e-05	-0.316246	0.725	0.814	1	stable
YBX1	6.63837e-05	0.283229	0.99	0.986	1	stable
FGA	6.94043e-05	0.358961	0.363	0.36	1	stable
DUT	7.0762e-05	0.256592	0.881	0.809	1	stable
SLTM	7.30588e-05	-0.277998	0.939	0.965	1	stable
PKNOX1	7.32704e-05	-0.254198	0.844	0.892	1	stable
GSPT1	7.66193e-05	-0.29968	0.782	0.842	1	stable
MCM6	7.68691e-05	-0.289481	0.592	0.685	1	stable
DAXX	7.96698e-05	-0.342744	0.467	0.542	1	stable
CCT6A	8.25445e-05	0.286205	0.967	0.952	1	stable
ADI1	8.78472e-05	0.255602	0.969	0.946	1	stable
DDX17	9.26044e-05	-0.269796	0.967	0.978	1	stable
PPP1R10	9.32616e-05	-0.305324	0.625	0.714	1	stable
SYAP1	9.58374e-05	-0.251584	0.981	0.995	1	stable
CSTA	9.61042e-05	0.303867	0.412	0.358	1	stable
SYNJ2BP-COX16	9.63791e-05	0.251667	0.851	0.755	1	stable
STXBP3	9.80292e-05	-0.368567	0.81	0.865	1	stable
SMARCA2	9.83115e-05	-0.291308	0.815	0.88	1	stable
MBIP	9.90602e-05	0.260296	0.503	0.402	1	stable
HIST1H4J	0.000100937	-0.358591	0.294	0.4	1	stable
PMF1	0.000102135	-0.314423	0.825	0.889	1	stable
CREBBP	0.000102363	-0.25881	0.822	0.88	1	stable
PLEKHO1	0.000109191	0.363254	0.64	0.551	1	stable
PIGY	0.000109226	-0.270251	0.253	0.365	1	stable
MRPL21	0.000112502	0.26622	0.856	0.795	1	stable
CD1C	0.000113206	0.419751	0.429	0.389	1	stable
SEC11C	0.000116599	0.298921	0.939	0.911	1	stable
DDX39A	0.00011812	-0.356247	0.806	0.862	1	stable
TTN	0.000119276	-0.260531	0.464	0.571	1	stable
LRRC41	0.000120537	-0.266419	0.642	0.714	1	stable
MRPL42	0.000121598	0.281043	0.976	0.988	1	stable
LRRC25	0.000124155	0.261054	0.68	0.578	1	stable
SF3A1	0.000132478	-0.26004	0.49	0.589	1	stable
MRPL20	0.000138653	0.313301	0.927	0.885	1	stable
COX6B1	0.000141644	0.252625	0.998	0.997	1	stable
FCRL6	0.000143158	-0.28819	0.244	0.34	1	stable
ZMAT5	0.000144	0.308221	0.721	0.658	1	stable
CCT3	0.000161025	0.26612	0.938	0.891	1	stable
MRPL12	0.000161097	0.255992	0.5	0.391	1	stable
GON4L	0.000161279	-0.278648	0.87	0.917	1	stable
2022-03-06	0.000161473	-0.250285	0.929	0.963	1	stable
SLC25A6	0.000162547	-0.25563	0.974	0.971	1	stable
NME2	0.000162792	0.319773	0.919	0.883	1	stable
COX16	0.000163871	0.301977	0.96	0.922	1	stable
FCRL3	0.000176747	-0.257797	0.391	0.492	1	stable
TIMM10	0.000186843	0.270951	0.657	0.548	1	stable
SF3B6	0.000187424	0.254853	0.938	0.903	1	stable
TM9SF1	0.000197748	-0.257372	0.349	0.431	1	stable
NUP98	0.000198231	-0.310077	0.587	0.669	1	stable
GABARAPL2	0.0002051	-0.26784	0.917	0.949	1	stable
TTR	0.000207896	0.259194	0.548	0.565	1	stable
CCL2	0.000211501	0.353295	0.522	0.437	1	stable
FIP1L1	0.000212701	0.25946	0.656	0.554	1	stable
HLA-DQA1	0.000220313	0.325439	0.986	0.969	1	stable
MAD2L1BP	0.000220347	-0.250676	0.422	0.528	1	stable
UTP23	0.000221048	0.29159	0.865	0.822	1	stable
ZC3H11A	0.000224877	-0.274926	0.676	0.752	1	stable
MATR3	0.000228655	-0.282487	0.869	0.895	1	stable
PDGFA	0.000239174	0.303852	0.583	0.486	1	stable
TP53	0.000245466	0.305996	0.818	0.746	1	stable
H2AFJ	0.000246102	0.260854	0.718	0.628	1	stable
RBM5	0.000247441	-0.269152	0.858	0.905	1	stable
TPD52	0.000264514	0.268272	0.922	0.912	1	stable
C9orf142	0.000273633	-0.296598	0.67	0.749	1	stable
GMNN	0.000277865	0.337125	0.678	0.632	1	stable
RNF149	0.000278559	-0.273742	0.915	0.942	1	stable
CFD	0.00028034	0.306761	0.398	0.342	1	stable
RNF34	0.000296362	-0.28162	0.561	0.663	1	stable
EFHD2	0.00030082	0.253497	0.699	0.606	1	stable
PAFAH1B2	0.000326041	-0.28181	0.95	0.94	1	stable
TMEM223	0.000334632	0.292509	0.753	0.666	1	stable
RBM25	0.000342138	-0.273778	0.955	0.962	1	stable
BCLAF1	0.000351361	-0.267042	0.936	0.962	1	stable
CD46	0.000365978	-0.296585	0.907	0.932	1	stable
ZCCHC11	0.000383243	-0.261626	0.969	0.983	1	stable
HAVCR2	0.000386328	-0.257165	0.938	0.968	1	stable
USP10	0.000403653	-0.304049	0.804	0.814	1	stable
NCBP2-AS2	0.000432716	0.253275	0.682	0.595	1	stable
RP11-577H5.5	0.000433942	0.261326	0.699	0.685	1	stable
SENP5	0.00043911	-0.259057	0.889	0.932	1	stable
CMSS1	0.000440527	-0.308398	0.879	0.903	1	stable
ETFB	0.000453021	0.254571	0.957	0.968	1	stable
ASGR2	0.000453657	0.256129	0.268	0.212	1	stable
ATF4	0.000455884	-0.27069	0.801	0.858	1	stable
WBP1	0.000458004	-0.251306	0.206	0.291	1	stable
ALYREF	0.000468223	0.267284	0.685	0.626	1	stable
MT1F	0.000475197	0.355788	0.654	0.578	1	stable
ZNF880	0.000480198	0.332052	0.446	0.429	1	stable
DDX59	0.000482428	-0.261137	0.574	0.658	1	stable
DCUN1D5	0.000483208	0.291084	0.581	0.492	1	stable
DDAH2	0.000486932	0.285117	0.471	0.391	1	stable
MRPS18A	0.000494199	0.255179	0.588	0.491	1	stable
LILRB2	0.000497786	0.278045	0.5	0.446	1	stable
CHCHD1	0.000502751	0.287082	0.732	0.645	1	stable
EED	0.000521932	0.299221	0.675	0.634	1	stable
TMEM134	0.000549915	0.277175	0.917	0.914	1	stable
PARN	0.00056309	-0.251119	0.517	0.615	1	stable
MFNG	0.000589673	-0.291469	0.545	0.632	1	stable
DCAF13	0.000596348	-0.252239	0.869	0.911	1	stable
DNAJC2	0.000624776	0.293406	0.912	0.922	1	stable
MPC2	0.000650701	0.327873	0.962	0.952	1	stable
HYPK	0.000657032	0.310041	0.972	0.968	1	stable
HEXB	0.000667062	0.256184	0.886	0.818	1	stable
UQCC3	0.00068959	0.274396	0.58	0.497	1	stable
HAUS1	0.000720539	0.266785	0.763	0.702	1	stable
RSF1	0.000724626	-0.274943	0.955	0.968	1	stable
TERF2IP	0.000728359	-0.251893	0.76	0.832	1	stable
SNRPF	0.000733166	0.279926	0.874	0.809	1	stable
MITD1	0.000734634	0.325712	0.872	0.835	1	stable
SYNCRIP	0.000735679	-0.304104	0.881	0.912	1	stable
NDUFS4	0.000763818	0.315774	0.773	0.735	1	stable
XBP1	0.000770124	0.293017	0.789	0.76	1	stable
EIF2B4	0.00082208	-0.328263	0.533	0.571	1	stable
HCCS	0.000826582	0.262512	0.573	0.477	1	stable
SNAP47	0.000837489	-0.346598	0.619	0.64	1	stable
SULT2A1	0.000849425	0.253621	0.721	0.748	1	stable
GNL3	0.000868462	-0.283614	0.808	0.86	1	stable
TK1	0.000906125	0.255937	0.559	0.578	1	stable
AP2A2	0.000923827	0.289337	0.792	0.742	1	stable
GPSM3	0.000994163	-0.259964	0.746	0.78	1	stable
AKR1C1	0.00100176	0.267941	0.465	0.458	1	stable
ILKAP	0.00102577	-0.265528	0.834	0.882	1	stable
HLA-DRB5	0.00108889	0.254846	1	0.998	1	stable
LSM7	0.00114176	0.25935	0.924	0.912	1	stable
PIK3R1	0.00114241	-0.282774	0.858	0.903	1	stable
NDUFS7	0.00130684	0.257229	0.99	0.969	1	stable
CFH	0.00131075	0.31766	0.42	0.425	1	stable
TBC1D15	0.00137475	-0.257175	0.971	0.983	1	stable
LGALS9	0.00137504	0.288657	0.72	0.643	1	stable
APH1A	0.00138064	-0.288304	0.394	0.466	1	stable
RBM34	0.00140046	-0.268644	0.962	0.971	1	stable
ORMDL3	0.00146662	-0.281389	0.343	0.432	1	stable
DUSP23	0.00148112	0.277387	0.798	0.732	1	stable
MAP3K7	0.00149714	-0.254858	0.452	0.52	1	stable
FAM3C	0.00154717	-0.35403	0.516	0.583	1	stable
ATP5J2-PTCD1	0.00155222	0.311753	0.713	0.668	1	stable
ANAPC13	0.00158011	0.261156	0.708	0.629	1	stable
B3GNT2	0.00168581	-0.268592	0.526	0.602	1	stable
PUM1	0.00190235	-0.27395	0.67	0.712	1	stable
CKS1B	0.00200454	0.257849	0.798	0.745	1	stable
FBXO9	0.00203874	-0.30081	0.799	0.846	1	stable
INIP	0.00204019	0.25607	0.891	0.838	1	stable
OFD1	0.00204786	-0.259238	0.853	0.865	1	stable
CTB-96E2.2	0.00211582	0.281515	0.341	0.262	1	stable
INTS10	0.00216857	-0.299209	0.742	0.791	1	stable
CTD-2116N17.1	0.0022104	0.252069	0.393	0.309	1	stable
CLTA	0.00231162	0.254945	0.945	0.918	1	stable
TTC3	0.00239627	-0.25354	0.988	0.994	1	stable
SDC4	0.00280622	0.251039	0.694	0.675	1	stable
GGCT	0.00283304	0.298329	0.668	0.602	1	stable
HSPB11	0.00286486	0.256893	0.96	0.948	1	stable
ATP6V0E2	0.00311838	-0.299287	0.439	0.465	1	stable
HPR	0.00315612	0.319584	0.27	0.272	1	stable
TIMM13	0.00324054	0.254431	0.725	0.651	1	stable
ZRSR2	0.00326102	0.295499	0.813	0.785	1	stable
C4B	0.00331469	0.257554	0.291	0.246	1	stable
USB1	0.0034557	-0.26282	0.391	0.449	1	stable
PSMC3	0.00368346	0.295531	0.9	0.86	1	stable
ACTN4	0.00375302	-0.253965	0.661	0.72	1	stable
IQGAP2	0.00385056	-0.26537	0.846	0.869	1	stable
INO80D	0.0040177	-0.258797	0.645	0.692	1	stable
BARD1	0.00453984	0.274567	0.72	0.688	1	stable
BTG2	0.00477579	-0.256716	0.761	0.817	1	stable
IL16	0.00500316	-0.257163	0.723	0.746	1	stable
KRT8	0.00509922	0.295136	0.753	0.711	1	stable
AKR1B10	0.00518912	0.378195	0.548	0.514	1	stable
RERE	0.00535498	0.257723	0.545	0.534	1	stable
IP6K2	0.00550195	-0.287105	0.689	0.734	1	stable
LAYN	0.00653683	0.251892	0.6	0.529	1	stable
ZCCHC9	0.00661231	0.255908	0.699	0.663	1	stable
LSM3	0.00703779	0.262807	0.99	0.985	1	stable
ASCC2	0.00722248	0.296881	0.583	0.532	1	stable
RIOK1	0.00760773	-0.27263	0.507	0.557	1	stable
NDUFAF2	0.00866707	0.259591	0.445	0.445	1	stable
PPP4C	0.0149725	0.251478	0.779	0.737	1	stable
POLR2J2	0.0166192	0.252563	0.713	0.718	1	stable
ANXA4	0.0166786	0.26906	0.801	0.771	1	stable
NOL12	0.0185583	0.272747	0.796	0.778	1	stable
DENND2D	0.0230012	-0.272185	0.746	0.78	1	stable
KRCC1	0.049342	-0.252455	0.481	0.52	1	stable
