# Supplementary material for: Unbalanced Glutamine Partitioning between CD8T Cells and Cancer Cells Accompanied by Immune Cell Dysfunction in Hepatocellular Carcinoma
Source: Cells. 2022 Dec 4;11(23):3924. doi: 10.3390/cells11233924 (PMC9739589; doi:10.3390/cells11233924)
Supplement: Supplementary file 1 [file cells-11-03924-s001.zip › Table S7 gsea_resulte.xlsx]

## Sheet: gsea_resulte
Table S7: The results of GSEA(GO, REACTOME and HALLMARK) in the dominant group and non-dominant group.
ID	Description	setSize	enrichmentScore	NES	pvalue	p.adjust	qvalues	rank	leading_edge	core_enrichment	type
GOCC_SECRETORY_GRANULE	GOCC_SECRETORY_GRANULE	126	0.437958	2.98293	1e-10	4.56119e-08	3.18209e-08	326	tags=60%, list=31%, signal=47%	CD14/HSPA1A/FCER1G/CST3/HSPA1B/MNDA/HSPA6/TYROBP/SERPINA1/NPC2/SLPI/FCGR2A/SELENOP/FGG/ALB/IL4I1/CD68/LGALS3/GSN/CHI3L1/APOA1/SERPING1/CSTB/F13A1/CTSB/LYZ/IL1B/TFF3/FGB/RNASET2/CD63/HSPD1/PRDX4/CLU/RAC1/FGL2/CYBB/APOH/MMP9/GRN/CTSH/RARRES2/S100A11/ORM1/CREG1/PSAP/MAN2B1/HSP90AB1/PLA2G2A/COMMD9/HSP90AA1/SNAPIN/TUBB/FTL/FGA/CXCL1/TCP1/A2M/VAT1/PYCARD/MIF/CTSC/ORM2/PKM/NCF2/PLAUR/BRI3/SLIRP/CTSL/TIM…	GOCC
GOCC_SECRETORY_VESICLE	GOCC_SECRETORY_VESICLE	133	0.430267	2.97308	1e-10	4.56119e-08	3.18209e-08	326	tags=59%, list=31%, signal=47%	CD14/HSPA1A/FCER1G/CST3/HSPA1B/MNDA/HSPA6/TYROBP/SERPINA1/NPC2/SLPI/FCGR2A/SLC40A1/SELENOP/FGG/ALB/IL4I1/CD68/LGALS3/GSN/CHI3L1/APOA1/SERPING1/CSTB/F13A1/CTSB/LYZ/IL1B/TFF3/FGB/RNASET2/CD63/HSPD1/PRDX4/CLU/RAC1/FGL2/CYBB/APOH/MMP9/GRN/CTSH/RARRES2/S100A11/ORM1/CREG1/PSAP/MAN2B1/HSP90AB1/PLA2G2A/COMMD9/HSP90AA1/SNAPIN/TUBB/FTL/FGA/CXCL1/TCP1/STX12/A2M/CALM3/VAT1/PYCARD/MIF/CTSC/ORM2/PKM/NCF2/PLAUR…	GOCC
REACTOME_INNATE_IMMUNE_SYSTEM	REACTOME_INNATE_IMMUNE_SYSTEM	155	0.405061	2.87794	1e-10	4.56119e-08	3.18209e-08	326	tags=56%, list=31%, signal=46%	C1QB/C1QA/CD14/HSPA1A/FCER1G/CST3/HSPA1B/MNDA/HSPA6/C1QC/TYROBP/SERPINA1/NPC2/SLPI/FCGR2A/LGMN/RNASE6/FCGR1A/FGG/CD68/LGALS3/GSN/PAK1/CHI3L1/SERPING1/CSTB/CTSB/LYZ/NCF4/LY96/IL1B/DEFB1/FGB/RNASET2/CD63/PRDX4/CLU/RAC1/FGL2/FCGR3A/CLEC10A/CYBB/MMP9/GRN/LY86/CTSH/CD4/S100A11/HCK/ORM1/CREG1/PSAP/MAN2B1/PLD3/C2/HSP90AB1/PLA2G2A/CASP4/COMMD9/HSP90AA1/TUBB/FTL/FGA/VTN/CXCL1/MEF2C/TIFA/CASP1/VAT1/PYCARD/…	REACTOME
GOCC_COLLAGEN_CONTAINING_EXTRACELLULAR_MATRIX	GOCC_COLLAGEN_CONTAINING_EXTRACELLULAR_MATRIX	50	0.580651	3.16391	1.06819e-10	4.56119e-08	3.18209e-08	305	tags=74%, list=29%, signal=55%	C1QB/C1QA/C1QC/SERPINA1/SLPI/APOE/FGG/TGFBI/LGALS3/FGL1/APOA1/SERPING1/CSTB/F13A1/CTSB/LGALS1/FGB/CLU/FGL2/AMBP/APOH/MMP9/CTSH/SERPINH1/RARRES2/ORM1/AGT/PSAP/FGA/VTN/A2M/CTSC/ORM2/PKM/ICAM1/CTSL/TIMP2	GOCC
GOCC_EXTERNAL_ENCAPSULATING_STRUCTURE	GOCC_EXTERNAL_ENCAPSULATING_STRUCTURE	56	0.553366	3.11837	1.37376e-10	4.69277e-08	3.27389e-08	305	tags=70%, list=29%, signal=52%	MMP12/C1QB/C1QA/C1QC/SERPINA1/SLPI/APOE/FGG/TGFBI/LGALS3/FGL1/CHI3L1/APOA1/SERPING1/CSTB/F13A1/CTSB/LGALS1/FGB/CLU/FGL2/AMBP/APOH/MMP9/CTSH/SERPINH1/RARRES2/ORM1/AGT/PSAP/FGA/VTN/A2M/CTSC/ORM2/PKM/ICAM1/CTSL/TIMP2	GOCC
GOBP_DEFENSE_RESPONSE	GOBP_DEFENSE_RESPONSE	217	0.338651	2.54755	1.12395e-08	3.1995e-06	2.23212e-06	289	tags=45%, list=27%, signal=41%	RNASE1/SPP1/MMP12/C1QB/C1QA/CD14/AIF1/FCER1G/CST3/MNDA/C1QC/TYROBP/FOLR2/CXCL9/SERPINA1/SLPI/APOE/RNASE6/FCGR1A/STAB1/CCL20/CD68/LGALS3/GSN/PAK1/CHI3L1/APOA1/SERPING1/LYZ/GBP1/NUPR1/IFNGR2/LY96/LGALS1/IL1B/APOA2/CCL3L3/DEFB1/FGB/CD163/RNASET2/CLU/RAC1/FGL2/FCGR3A/CLEC10A/CYBB/MMP9/GRN/LY86/CXCL2/GPX1/CD4/MRC1/VSIG4/FCGR2B/BNIP3/IL1RN/CCL3/CXCL16/RARRES2/LIPA/HCK/ORM1/SLC15A3/GBP3/IFI27/CXCL10/AGT…	GOBP
GOCC_BLOOD_MICROPARTICLE	GOCC_BLOOD_MICROPARTICLE	32	0.618186	2.95647	2.26208e-08	5.51948e-06	3.85064e-06	116	tags=53%, list=11%, signal=49%	C1QB/HSPA1A/HSPA1B/HSPA6/C1QC/APOE/FGG/ALB/GSN/APOA1/SERPING1/F13A1/GC/APOA2/FGB/CLU/AMBP	GOCC
GOCC_VESICLE_LUMEN	GOCC_VESICLE_LUMEN	67	0.471414	2.80691	4.37571e-08	9.34214e-06	6.5175e-06	308	tags=64%, list=29%, signal=49%	MNDA/HSPA6/SERPINA1/NPC2/SLPI/SELENOP/FGG/ALB/GSN/CHI3L1/APOA1/SERPING1/CSTB/F13A1/LYZ/FGB/RNASET2/PRDX4/CLU/APOH/GRN/CTSH/RARRES2/S100A11/ORM1/CREG1/MAN2B1/HSP90AB1/COMMD9/HSP90AA1/TUBB/FTL/FGA/CXCL1/A2M/VAT1/PYCARD/MIF/CTSC/ORM2/PKM/TIMP2/NME2	GOCC
GOBP_BIOLOGICAL_PROCESS_INVOLVED_IN_INTERSPECIES_INTERACTION_BETWEEN_ORGANISMS	GOBP_BIOLOGICAL_PROCESS_INVOLVED_IN_INTERSPECIES_INTERACTION_BETWEEN_ORGANISMS	204	0.331965	2.48361	6.12245e-08	1.1619e-05	8.10598e-06	273	tags=43%, list=26%, signal=39%	RNASE1/MMP12/C1QB/C1QA/CD14/HSPA1A/AIF1/FCER1G/HSPA1B/MNDA/C1QC/TYROBP/CXCL9/NPC2/SLPI/APOE/RNASE6/FCGR1A/STAB1/CCL20/HSPB1/ABCA1/CD68/LGALS3/GSN/PAK1/SERPING1/CTSB/LYZ/C15orf48/GBP1/IFNGR2/LY96/LGALS1/IL1B/CCL3L3/DEFB1/FGB/CD86/RNASET2/HSPD1/CLU/FGL2/FCGR3A/CLEC10A/CYBB/GRN/LY86/CXCL2/GPX1/CD4/MRC1/VSIG4/FCGR2B/BNIP3/CCL3/CXCL16/RARRES2/HCK/SLC15A3/GBP3/IFI27/CXCL10/VWCE/NUCKS1/CSF1R/C2/HSP90AB1…	GOBP
GOBP_DEFENSE_RESPONSE_TO_OTHER_ORGANISM	GOBP_DEFENSE_RESPONSE_TO_OTHER_ORGANISM	145	0.360643	2.52907	7.25876e-08	1.2398e-05	8.64939e-06	278	tags=47%, list=26%, signal=40%	RNASE1/MMP12/C1QB/C1QA/CD14/AIF1/FCER1G/MNDA/C1QC/TYROBP/CXCL9/SLPI/APOE/RNASE6/FCGR1A/STAB1/CCL20/LGALS3/GSN/PAK1/SERPING1/LYZ/GBP1/IFNGR2/IL1B/CCL3L3/DEFB1/FGB/RNASET2/CLU/FGL2/FCGR3A/CLEC10A/CYBB/GRN/LY86/CD4/MRC1/VSIG4/FCGR2B/BNIP3/CCL3/CXCL16/RARRES2/HCK/SLC15A3/GBP3/IFI27/CXCL10/CSF1R/C2/HSP90AB1/PLA2G2A/CASP4/HSP90AA1/TUBB/GBP2/FGA/TIFA/CCL2/CASP1/A2M/LTA/CCL13/PYCARD/UBD/IL10/MIF	GOBP
GOBP_IMMUNE_RESPONSE	GOBP_IMMUNE_RESPONSE	238	0.304234	2.3234	2.4819e-07	3.85329e-05	2.68823e-05	301	tags=44%, list=28%, signal=40%	MMP12/C1QB/C1QA/CD14/HSPA1A/AIF1/IGSF6/FCER1G/HSPA1B/MNDA/C1QC/TYROBP/CXCL9/SLPI/PTGDS/APOE/FCGR2A/RNASE6/FCGR1A/CCL20/LST1/IL4I1/CD68/LGALS3/FGL1/GSN/PAK1/APOA1/SERPING1/FCGR1B/LYZ/GBP1/LY96/LGALS1/IL1B/HLA-DQB1/FCGRT/APOA2/CCL3L3/DEFB1/FGB/CD86/RNASET2/HSPD1/CLU/FGL2/FCGR3A/AMBP/CLEC10A/CYBB/HLA-DMB/GRN/LY86/CXCL2/GPX1/CTSH/CD4/MRC1/VSIG4/FCGR2B/IL1RN/CCL3/TNFSF13B/CXCL16/RARRES2/CD1E/CD1C/HCK/…	GOBP
GOBP_PROTEIN_FOLDING	GOBP_PROTEIN_FOLDING	35	0.567868	2.81238	2.81606e-07	3.85329e-05	2.68823e-05	229	tags=63%, list=22%, signal=51%	HSPA1A/HSPA1B/HSPA6/DNAJA4/HSPH1/BAG3/HSPB1/HSPE1/DNAJB4/FKBP4/AHSA1/HSPD1/PRDX4/CLU/GRN/CHORDC1/DNAJB1/DNAJB6/PFDN1/HSP90AB1/SDF2L1/HSP90AA1	GOBP
REACTOME_NEUTROPHIL_DEGRANULATION	REACTOME_NEUTROPHIL_DEGRANULATION	92	0.404791	2.58959	2.93283e-07	3.85329e-05	2.68823e-05	326	tags=58%, list=31%, signal=44%	CD14/HSPA1A/FCER1G/CST3/HSPA1B/MNDA/HSPA6/TYROBP/SERPINA1/NPC2/SLPI/FCGR2A/CD68/LGALS3/GSN/CHI3L1/CSTB/CTSB/LYZ/RNASET2/CD63/PRDX4/RAC1/FGL2/CYBB/MMP9/GRN/CTSH/S100A11/ORM1/CREG1/PSAP/MAN2B1/HSP90AB1/COMMD9/HSP90AA1/TUBB/FTL/CXCL1/VAT1/PYCARD/MIF/CTSC/ORM2/PKM/PLAUR/BRI3/TIMP2/NME2/CD300A/LAMTOR2/C3AR1/LAIR1	REACTOME
GOBP_STEROID_METABOLIC_PROCESS	GOBP_STEROID_METABOLIC_PROCESS	23	0.641272	2.78954	4.50511e-07	5.14363e-05	3.58843e-05	191	tags=65%, list=18%, signal=55%	SPP1/DAB2/EGR1/NPC2/APOC1/APOE/LGMN/ABCA1/APOA1/GC/APOA2/YWHAH/CES1/LIPA/AGT	GOBP
GOMF_PROTEIN_CONTAINING_COMPLEX_BINDING	GOMF_PROTEIN_CONTAINING_COMPLEX_BINDING	112	0.377842	2.50898	4.51724e-07	5.14363e-05	3.58843e-05	173	tags=36%, list=16%, signal=33%	SPP1/MMP12/AIF1/FCER1G/MARCKS/APOE/FCGR2A/PLTP/BAG3/FCGR1A/STAB1/MAFB/MSR1/TGFBI/LGALS3/GSN/PAK1/APOA1/CTSB/FCGR1B/GBP1/IL1B/HLA-DQB1/FCGRT/APOA2/GPNMB/NME1/HSPD1/CLU/RAC1/FCGR3A/AMBP/HLA-DMB/MMP9/CD4/HES1/FCGR2B/SERPINH1/CCDC88A/EPB41L2	GOMF
GOBP_INNATE_IMMUNE_RESPONSE	GOBP_INNATE_IMMUNE_RESPONSE	120	0.352417	2.38882	1.45852e-06	0.000155592	0.000108548	271	tags=46%, list=26%, signal=38%	MMP12/C1QB/C1QA/CD14/AIF1/FCER1G/MNDA/C1QC/TYROBP/SLPI/APOE/RNASE6/FCGR1A/CCL20/LGALS3/GSN/PAK1/SERPING1/GBP1/CCL3L3/DEFB1/FGB/RNASET2/CLU/FCGR3A/CLEC10A/CYBB/GRN/LY86/MRC1/VSIG4/FCGR2B/CCL3/CXCL16/RARRES2/HCK/SLC15A3/GBP3/IFI27/CXCL10/CSF1R/C2/HSP90AB1/CASP4/HSP90AA1/TUBB/GBP2/FGA/TIFA/CCL2/CASP1/A2M/CCL13/PYCARD/UBD	GOBP
GOBP_INFLAMMATORY_RESPONSE	GOBP_INFLAMMATORY_RESPONSE	109	0.371802	2.45801	1.54864e-06	0.000155592	0.000108548	286	tags=51%, list=27%, signal=42%	SPP1/CD14/AIF1/FOLR2/CXCL9/SERPINA1/APOE/FCGR1A/STAB1/CCL20/CD68/CHI3L1/APOA1/LYZ/NUPR1/LY96/LGALS1/IL1B/APOA2/CCL3L3/CD163/RAC1/FCGR3A/CYBB/MMP9/GRN/LY86/CXCL2/GPX1/FCGR2B/IL1RN/CCL3/RARRES2/LIPA/HCK/ORM1/CXCL10/AGT/TMIGD3/PLD3/CSF1R/PLA2G2A/CASP4/MGST2/CXCL1/CCL2/CASP1/A2M/LTA/CCL13/PYCARD/IL10/MIF/CTSC/CXCL8/ORM2	GOBP
REACTOME_REGULATION_OF_INSULIN_LIKE_GROWTH_FACTOR_IGF_TRANSPORT_AND_UPTAKE_BY_INSULIN_LIKE_GROWTH_FACTOR_BINDING_PROTEINS_IGFBPS	REACTOME_REGULATION_OF_INSULIN_LIKE_GROWTH_FACTOR_IGF_TRANSPORT_AND_UPTAKE_BY_INSULIN_LIKE_GROWTH_FACTOR_BINDING_PROTEINS_IGFBPS	15	0.713443	2.66305	1.93746e-06	0.000183843	0.000128258	91	tags=60%, list=9%, signal=56%	SPP1/CST3/SERPINA1/APOE/FGG/ALB/APOA1/LGALS1/APOA2	REACTOME
GOCC_ENDOPLASMIC_RETICULUM_LUMEN	GOCC_ENDOPLASMIC_RETICULUM_LUMEN	30	0.55893	2.61897	2.06696e-06	0.000185809	0.000129629	161	tags=53%, list=15%, signal=47%	SPP1/CST3/SERPINA1/APOE/FGG/ALB/APOA1/SERPING1/LGALS1/APOA2/RNASET2/CLU/CD4/P4HA1/CES1/SERPINH1	GOCC
GOBP_REGULATION_OF_IMMUNE_SYSTEM_PROCESS	GOBP_REGULATION_OF_IMMUNE_SYSTEM_PROCESS	198	0.298822	2.22787	2.3778e-06	0.000203064	0.000141667	188	tags=31%, list=18%, signal=32%	MMP12/C1QB/C1QA/CD14/HSPA1A/AIF1/FCER1G/HSPA1B/MNDA/C1QC/TYROBP/APOE/FCGR2A/LGMN/HSPH1/FCGR1A/CCL20/MAFB/LST1/IL4I1/CD68/LGALS3/TMEM176B/FGL1/PAK1/APOA1/SERPING1/FCGR1B/GBP1/LY96/RBP4/LGALS1/IL1B/HLA-DQB1/APOA2/GPNMB/CD86/HSPD1/CLU/RAC1/FGL2/FCGR3A/AMBP/HLA-DMB/GRN/GPX1/CTSH/CD4/VSIG4/HES1/FCGR2B/CCL3/TNFSF13B/RARRES2/CD1E/CD1C/HCK/ORM1/SLC15A3/TMEM176A/PHPT1/CXCL10	GOBP
GOBP_ORGANIC_HYDROXY_COMPOUND_TRANSPORT	GOBP_ORGANIC_HYDROXY_COMPOUND_TRANSPORT	24	0.599766	2.63633	3.36079e-06	0.000273344	0.000190697	109	tags=50%, list=10%, signal=46%	SPP1/DAB2/NPC2/APOC1/APOE/PLTP/ABCA1/MSR1/APOA1/RBP4/APOA2/CLU	GOBP
REACTOME_HSF1_ACTIVATION	REACTOME_HSF1_ACTIVATION	14	0.718818	2.62577	3.8584e-06	0.000299552	0.000208981	269	tags=93%, list=25%, signal=70%	HSPA1A/HSPA1B/HSPA6/HSPH1/HSPB1/MRPL18/FKBP4/SERPINH1/DNAJB1/DNAJB6/HSP90AB1/HSP90AA1/HSBP1	REACTOME
GOMF_MOLECULAR_FUNCTION_REGULATOR	GOMF_MOLECULAR_FUNCTION_REGULATOR	159	0.320251	2.28812	4.96577e-06	0.000358416	0.000250048	289	tags=45%, list=27%, signal=39%	SPP1/CST3/CXCL9/SERPINA1/SLPI/APOC1/APOE/HSPH1/BAG3/CCL20/HSPB1/LGALS3/APOA1/SERPING1/CSTB/NUPR1/NCF4/IL1B/APOA2/CCL3L3/DNAJB4/GPNMB/AHSA1/YWHAH/RAC1/AMBP/TYMP/APOH/ARHGAP18/GRN/CXCL2/CTSH/RGS10/ADAP2/SPINK1/IL1RN/CCL3/TNFSF13B/SERPINH1/CXCL16/CCDC88A/PHPT1/CXCL10/AGT/DNAJB1/PSAP/PTTG1/DNAJB6/ATP1B1/TNFSF10/HSP90AB1/RPS27L/MGST2/HSP90AA1/FGD2/APOC2/CARD16/CXCL1/CCL2/CASP1/A2M/LTA/CALM3/CCL13/PYCA…	GOMF
GOBP_VESICLE_MEDIATED_TRANSPORT	GOBP_VESICLE_MEDIATED_TRANSPORT	140	0.321265	2.23919	5.03629e-06	0.000358416	0.000250048	167	tags=30%, list=16%, signal=29%	CD14/HSPA1A/AIF1/DAB2/FCER1G/HSPA1B/HSPA6/TYROBP/APOC1/PTGDS/APOE/FCGR1A/STAB1/ABCA1/FGG/MSR1/LGALS3/GSN/PAK1/APOA1/NCF4/RHOB/VAMP5/IL1B/FCGRT/APOA2/FGB/CD163/NME1/CD63/CLU/RAC1/CLEC10A/RDX/AP1S2/MRC1/FCGR2B/AP2S1/CES1/CCL3/CXCL16/KRT18	GOBP
GOBP_REGULATION_OF_PROTEOLYSIS	GOBP_REGULATION_OF_PROTEOLYSIS	81	0.392635	2.45383	6.84814e-06	0.0004546	0.00031715	305	tags=53%, list=29%, signal=41%	HSPA1A/DAB2/CST3/HSPA1B/SERPINA1/SLPI/APOE/LGMN/ZFAND2A/GSN/HSPE1/SERPING1/CSTB/FABP1/CTSB/NUPR1/IL1B/HSPD1/CLU/AMBP/MMP9/GRN/GPX1/CTSH/SPINK1/SERPINH1/AGT/PTTG1/DNAJB6/TNFSF10/HSP90AB1/CASP4/RPS27L/CARD16/VTN/CASP1/A2M/PYCARD/IL10/CTSC/GABARAP/PLAUR/TIMP2	GOBP
GOBP_LIPID_CATABOLIC_PROCESS	GOBP_LIPID_CATABOLIC_PROCESS	24	0.589067	2.5893	7.27039e-06	0.0004546	0.00031715	234	tags=67%, list=22%, signal=53%	SPP1/APOC1/APOE/APOA1/FABP1/IL1B/APOA2/YWHAH/CES1/RARRES2/LIPA/ECHS1/AKR1B10/PLA2G2A/MGST2/APOC2	GOBP
GOBP_REGULATION_OF_MRNA_METABOLIC_PROCESS	GOBP_REGULATION_OF_MRNA_METABOLIC_PROCESS	34	-0.465483	-2.7276	7.31182e-06	0.0004546	0.00031715	532	tags=94%, list=50%, signal=48%	PARN/NCL/BTG2/TNRC6B/DDX5/TNRC6C/SRPK2/RBM5/PTBP1/DDX17/RBM25/PUM1/CELF2/SLTM/SAFB/CASC3/SRSF7/PAN3/TIA1/SYNCRIP/NUP98/RNPS1/ZFP36L2/YTHDC1/SF1/CNOT8/SRSF2/CDK11B/AGO2/CDK11A/CNOT6L/ZFP36	GOBP
REACTOME_ATTENUATION_PHASE	REACTOME_ATTENUATION_PHASE	15	0.688256	2.56903	7.71861e-06	0.0004546	0.00031715	269	tags=87%, list=25%, signal=66%	HSPA1A/HSPA1B/HSPA6/HSPH1/HSPB1/MRPL18/FKBP4/SERPINH1/DNAJB1/DNAJB6/HSP90AB1/HSP90AA1/HSBP1	REACTOME
REACTOME_HSF1_DEPENDENT_TRANSACTIVATION	REACTOME_HSF1_DEPENDENT_TRANSACTIVATION	15	0.688256	2.56903	7.71861e-06	0.0004546	0.00031715	269	tags=87%, list=25%, signal=66%	HSPA1A/HSPA1B/HSPA6/HSPH1/HSPB1/MRPL18/FKBP4/SERPINH1/DNAJB1/DNAJB6/HSP90AB1/HSP90AA1/HSBP1	REACTOME
GOBP_REGULATION_OF_PLASMA_LIPOPROTEIN_PARTICLE_LEVELS	GOBP_REGULATION_OF_PLASMA_LIPOPROTEIN_PARTICLE_LEVELS	13	0.712761	2.50224	8.67769e-06	0.00049405	0.000344672	234	tags=85%, list=22%, signal=67%	APOC1/APOE/PLTP/ABCA1/MSR1/APOA1/APOA2/LIPA/AGT/PLA2G2A/APOC2	GOBP
GOBP_LIPID_LOCALIZATION	GOBP_LIPID_LOCALIZATION	40	0.490428	2.53431	1.17847e-05	0.000637689	0.000444881	234	tags=52%, list=22%, signal=43%	SPP1/DAB2/NPC2/APOC1/APOE/PLTP/ABCA1/MSR1/APOA1/FABP1/RBP4/IL1B/APOA2/CLU/APOH/CES1/AGT/PSAP/PLA2G2A/FABP3/APOC2	GOBP
GOBP_RESPONSE_TO_TOPOLOGICALLY_INCORRECT_PROTEIN	GOBP_RESPONSE_TO_TOPOLOGICALLY_INCORRECT_PROTEIN	25	0.579357	2.59391	1.19473e-05	0.000637689	0.000444881	229	tags=64%, list=22%, signal=51%	HSPA1A/HSPA1B/HSPA6/HSPH1/BAG3/HSPB1/HSPE1/DNAJB4/HSPD1/CLU/SERPINH1/DNAJB1/HSP90AB1/SDF2L1/HSPA4/HSP90AA1	GOBP
GOCC_MITOCHONDRIAL_ENVELOPE	GOCC_MITOCHONDRIAL_ENVELOPE	65	0.415339	2.44192	1.41706e-05	0.000733437	0.000511679	521	tags=88%, list=49%, signal=48%	LGALS3/MRPL18/C15orf48/RNASET2/HSPD1/CLU/TIMM8B/MRPL17/HK2/BNIP3/ADAP2/NDUFB3/GATM/IFI27/PLA2G2A/MRPS18C/NDUFC1/NDUFB2/NDUFB5/CALM3/COA6/VAT1/CYB5A/MRPL34/MPC2/MRPS21/NDUFS4/MRPL20/SDHAF3/CISD2/COX16/COX17/BLOC1S1/NDUFA3/BCL2A1/MRPL16/CHCHD1/NDUFA12/CHCHD10/MRPL42/UCP2/UQCC3/TMEM14A/NDUFB8/TIMM10/MRPL21/HCCS/CCDC58/NDUFAF2/COX5B/NDUFS7/MRPL12/MRPS18A/TIMM13/COX6B1/IFI27L2/MRPL36	GOCC
GOBP_CHOLESTEROL_EFFLUX	GOBP_CHOLESTEROL_EFFLUX	11	0.72397	2.40603	1.56179e-05	0.000784568	0.000547351	259	tags=91%, list=24%, signal=69%	NPC2/APOC1/APOE/PLTP/ABCA1/APOA1/APOA2/CES1/APOC2/STX12	GOBP
GOBP_CHAPERONE_MEDIATED_PROTEIN_FOLDING	GOBP_CHAPERONE_MEDIATED_PROTEIN_FOLDING	19	0.622048	2.52344	1.85081e-05	0.000903196	0.000630111	257	tags=74%, list=24%, signal=57%	HSPA1A/HSPA1B/HSPA6/HSPH1/HSPB1/HSPE1/DNAJB4/FKBP4/CLU/CHORDC1/DNAJB1/DNAJB6/SDF2L1/TCP1	GOBP
GOMF_CYTOKINE_RECEPTOR_BINDING	GOMF_CYTOKINE_RECEPTOR_BINDING	29	0.537659	2.49497	1.93278e-05	0.000907489	0.000633106	284	tags=72%, list=27%, signal=55%	CXCL9/CCL20/IL1B/CCL3L3/DEFB1/CXCL2/IL1RN/CCL3/TNFSF13B/CXCL16/CCDC88A/CXCL10/TNFSF10/CXCL1/CCL2/LTA/CCL13/PYCARD/IL10/MIF/CXCL8	GOMF
GOMF_SIGNALING_RECEPTOR_REGULATOR_ACTIVITY	GOMF_SIGNALING_RECEPTOR_REGULATOR_ACTIVITY	42	0.466975	2.44309	1.96587e-05	0.000907489	0.000633106	284	tags=62%, list=27%, signal=47%	SPP1/CXCL9/CCL20/LGALS3/APOA1/IL1B/CCL3L3/GPNMB/TYMP/GRN/CXCL2/IL1RN/CCL3/TNFSF13B/CXCL16/CXCL10/AGT/TNFSF10/CXCL1/CCL2/LTA/CCL13/IL10/NAMPT/MIF/CXCL8	GOMF
GOBP_REGULATION_OF_HYDROLASE_ACTIVITY	GOBP_REGULATION_OF_HYDROLASE_ACTIVITY	110	0.334956	2.2148	2.08272e-05	0.000936127	0.000653085	270	tags=46%, list=25%, signal=39%	HSPA1A/CST3/SERPINA1/SLPI/APOC1/LGMN/CCL20/LGALS3/GSN/APOA1/HSPE1/SERPING1/CSTB/FABP1/CTSB/APOA2/CCL3L3/CD86/HSPD1/AMBP/APOH/RDX/MMP9/GRN/GPX1/CTSH/RGS10/ADAP2/SPINK1/CCL3/SERPINH1/AGT/PSAP/PTTG1/DNAJB6/TNFSF10/PLEK/HSP90AB1/CASP4/RPS27L/FGD2/APOC2/CARD16/VTN/MEF2C/CCL2/CASP1/A2M/CALM3/CCL13/PYCARD	GOBP
GOMF_LIPID_TRANSPORTER_ACTIVITY	GOMF_LIPID_TRANSPORTER_ACTIVITY	14	0.681538	2.48959	2.25642e-05	0.000988196	0.000689411	91	tags=57%, list=9%, signal=53%	NPC2/APOE/PLTP/ABCA1/APOA1/FABP1/RBP4/APOA2	GOMF
GOMF_CYTOKINE_ACTIVITY	GOMF_CYTOKINE_ACTIVITY	30	0.521862	2.44529	2.48428e-05	0.00106079	0.000740053	284	tags=70%, list=27%, signal=53%	SPP1/CXCL9/CCL20/IL1B/CCL3L3/GRN/CXCL2/IL1RN/CCL3/TNFSF13B/CXCL16/CXCL10/TNFSF10/CXCL1/CCL2/LTA/CCL13/IL10/NAMPT/MIF/CXCL8	GOMF
GOBP_POSITIVE_REGULATION_OF_MOLECULAR_FUNCTION	GOBP_POSITIVE_REGULATION_OF_MOLECULAR_FUNCTION	125	0.320058	2.16816	2.77121e-05	0.00114608	0.000799558	279	tags=46%, list=26%, signal=38%	HSPA1A/EGR1/HSPA1B/APOE/LGMN/FCGR1A/CCL20/GSN/PAK1/CHI3L1/APOA1/HSPE1/FABP1/IFNGR2/IL1B/CCL3L3/CD86/AHSA1/NME1/HSPD1/CLU/APOH/MMP9/GRN/CTSH/CD4/HES1/RGS10/ADAP2/CCL3/CCDC88A/AGT/DNAJB1/PSAP/ATP1B1/TNFSF10/CSF1R/PLEK/HSP90AB1/CASP4/RPS27L/HSP90AA1/FGD2/APOC2/CARD16/GSTO1/VTN/MEF2C/CCL2/CASP1/TCP1/CALM3/CCL13/PYCARD/IL10/MIF/GMNN	GOBP
GOBP_DE_NOVO_PROTEIN_FOLDING	GOBP_DE_NOVO_PROTEIN_FOLDING	11	0.710825	2.36234	2.81823e-05	0.00114608	0.000799558	219	tags=82%, list=21%, signal=66%	HSPA1A/HSPA1B/HSPA6/HSPH1/HSPE1/DNAJB4/HSPD1/DNAJB1/SDF2L1	GOBP
GOCC_PROTEIN_LIPID_COMPLEX	GOCC_PROTEIN_LIPID_COMPLEX	12	0.697849	2.36528	2.99172e-05	0.00118834	0.000829039	124	tags=67%, list=12%, signal=60%	APOC1/APOE/PLTP/MSR1/APOA1/APOA2/CLU/APOH	GOCC
REACTOME_PLASMA_LIPOPROTEIN_ASSEMBLY_REMODELING_AND_CLEARANCE	REACTOME_PLASMA_LIPOPROTEIN_ASSEMBLY_REMODELING_AND_CLEARANCE	15	0.663526	2.47672	3.07441e-05	0.00119343	0.00083259	261	tags=80%, list=25%, signal=61%	NPC2/APOC1/APOE/PLTP/ABCA1/ALB/APOA1/APOA2/AP2S1/LIPA/APOC2/A2M	REACTOME
GOBP_REGULATION_OF_LIPID_TRANSPORT	GOBP_REGULATION_OF_LIPID_TRANSPORT	20	0.583066	2.41935	3.25481e-05	0.00123538	0.000861858	234	tags=65%, list=22%, signal=52%	SPP1/DAB2/APOC1/APOE/PLTP/ABCA1/APOA1/IL1B/APOA2/CES1/AGT/FABP3/APOC2	GOBP
REACTOME_CELLULAR_RESPONSE_TO_HEAT_STRESS	REACTOME_CELLULAR_RESPONSE_TO_HEAT_STRESS	21	0.591259	2.48328	3.48884e-05	0.00127322	0.000888257	229	tags=67%, list=22%, signal=53%	HSPA1A/HSPA1B/HSPA6/HSPH1/BAG3/HSPB1/MRPL18/FKBP4/SERPINH1/DNAJB1/DNAJB6/HSP90AB1/HSPA4/HSP90AA1	REACTOME
GOBP_NEGATIVE_REGULATION_OF_CELLULAR_COMPONENT_ORGANIZATION	GOBP_NEGATIVE_REGULATION_OF_CELLULAR_COMPONENT_ORGANIZATION	63	0.410283	2.39391	3.50359e-05	0.00127322	0.000888257	234	tags=46%, list=22%, signal=38%	SPP1/HSPA1A/DAB2/CST3/HSPA1B/DNAJA4/APOC1/APOE/LGALS3/GSN/APOA1/NUPR1/IL1B/APOA2/FKBP4/YWHAH/CLU/RAC1/RDX/GPX1/HES1/BNIP3/CXCL10/DNAJB1/PTTG1/DNAJB6/PFDN1/SNAPIN/APOC2	GOBP
GOBP_REGULATION_OF_IMMUNE_RESPONSE	GOBP_REGULATION_OF_IMMUNE_RESPONSE	126	0.31805	2.16624	3.72048e-05	0.00130324	0.000909202	186	tags=33%, list=18%, signal=31%	MMP12/C1QB/C1QA/CD14/HSPA1A/FCER1G/HSPA1B/MNDA/C1QC/TYROBP/APOE/FCGR2A/FCGR1A/IL4I1/LGALS3/FGL1/PAK1/SERPING1/FCGR1B/GBP1/LY96/IL1B/HLA-DQB1/CD86/HSPD1/CLU/FGL2/FCGR3A/AMBP/HLA-DMB/GRN/GPX1/CTSH/CD4/VSIG4/FCGR2B/TNFSF13B/CD1E/CD1C/HCK/SLC15A3/PHPT1	GOBP
GOBP_RESPONSE_TO_WOUNDING	GOBP_RESPONSE_TO_WOUNDING	48	0.428612	2.3225	3.73881e-05	0.00130324	0.000909202	152	tags=38%, list=14%, signal=34%	SPP1/MMP12/AIF1/FCER1G/TYROBP/SERPINA1/APOE/HSPB1/FGG/PAK1/SERPING1/F13A1/FGB/RAC1/APOH/GRN/GPX1/BNIP3	GOBP
HALLMARK_COAGULATION	HALLMARK_COAGULATION	28	0.522337	2.40004	4.01387e-05	0.00135063	0.000942262	261	tags=64%, list=25%, signal=50%	C1QA/SERPINA1/APOC1/LGMN/FGG/GSN/APOA1/SERPING1/CTSB/CLU/RAC1/MMP9/CTSH/PLEK/C2/APOC2/FGA/A2M	HALLMARK
REACTOME_REGULATION_OF_HSF1_MEDIATED_HEAT_SHOCK_RESPONSE	REACTOME_REGULATION_OF_HSF1_MEDIATED_HEAT_SHOCK_RESPONSE	17	0.631848	2.48339	4.03291e-05	0.00135063	0.000942262	223	tags=71%, list=21%, signal=57%	HSPA1A/HSPA1B/HSPA6/HSPH1/BAG3/HSPB1/MRPL18/FKBP4/SERPINH1/DNAJB1/DNAJB6/HSPA4	REACTOME
GOBP_REGULATION_OF_LIPID_LOCALIZATION	GOBP_REGULATION_OF_LIPID_LOCALIZATION	23	0.561051	2.44057	4.21579e-05	0.00138326	0.000965027	91	tags=43%, list=9%, signal=41%	SPP1/DAB2/APOC1/APOE/PLTP/ABCA1/MSR1/APOA1/IL1B/APOA2	GOBP
GOBP_CELLULAR_RESPONSE_TO_INTERLEUKIN_1	GOBP_CELLULAR_RESPONSE_TO_INTERLEUKIN_1	21	0.586228	2.46215	4.29233e-05	0.00138326	0.000965027	284	tags=76%, list=27%, signal=57%	EGR1/CCL20/FGG/GBP1/IL1B/CCL3L3/FGB/HES1/IL1RN/CCL3/GBP3/GBP2/CCL2/CCL13/PYCARD/CXCL8	GOBP
GOMF_AMIDE_BINDING	GOMF_AMIDE_BINDING	43	0.447798	2.3464	4.73492e-05	0.00148972	0.00103929	228	tags=49%, list=21%, signal=40%	C1QA/CD14/CST3/FOLR2/APOE/SLC40A1/PLTP/MSR1/APOA1/HLA-DQB1/FCGRT/FKBP4/CLU/FCGR2B/CD1E/CD1C/PSAP/HLA-DRA/PFDN1/HSP90AB1/MGST2	GOMF
GOBP_STEROL_TRANSPORT	GOBP_STEROL_TRANSPORT	16	0.643981	2.46682	4.82683e-05	0.00148972	0.00103929	154	tags=62%, list=15%, signal=54%	NPC2/APOC1/APOE/PLTP/ABCA1/MSR1/APOA1/APOA2/CLU/CES1	GOBP
GOBP_MYELOID_LEUKOCYTE_MIGRATION	GOBP_MYELOID_LEUKOCYTE_MIGRATION	34	0.483005	2.37082	4.91496e-05	0.00148972	0.00103929	338	tags=74%, list=32%, signal=52%	AIF1/FCER1G/FOLR2/CXCL9/LGMN/CCL20/LGALS3/IL1B/CCL3L3/RAC1/CXCL2/CCL3/RARRES2/CXCL10/CSF1R/CXCL1/CCL2/CCL13/MIF/CXCL8/CD300A/CKLF/C3AR1/MDK/CCR1	GOBP
GOCC_VACUOLAR_LUMEN	GOCC_VACUOLAR_LUMEN	33	0.493481	2.38498	4.97154e-05	0.00148972	0.00103929	301	tags=70%, list=28%, signal=52%	MNDA/NPC2/LGMN/CTSB/IFI30/LYZ/GC/RNASET2/GRN/CD1E/LIPA/CREG1/PSAP/MAN2B1/PLD3/HSP90AA1/TUBB/FTL/VAT1/PYCARD/CTSC/ORM2/CTSL	GOCC
GOBP_RESPONSE_TO_INTERLEUKIN_1	GOBP_RESPONSE_TO_INTERLEUKIN_1	24	0.551192	2.42282	5.31681e-05	0.00156242	0.00109001	284	tags=71%, list=27%, signal=53%	EGR1/CCL20/FGG/CHI3L1/GBP1/IL1B/CCL3L3/FGB/HES1/IL1RN/CCL3/GBP3/GBP2/CCL2/CCL13/PYCARD/CXCL8	GOBP
GOBP_RESPONSE_TO_TUMOR_NECROSIS_FACTOR	GOBP_RESPONSE_TO_TUMOR_NECROSIS_FACTOR	38	0.459683	2.34268	5.45345e-05	0.00156242	0.00109001	284	tags=63%, list=27%, signal=48%	CD14/HSPA1A/HSPA1B/CCL20/CHI3L1/APOA1/GBP1/CCL3L3/TXNDC17/HES1/CCL3/TNFSF13B/CXCL16/KRT18/GBP3/CASP4/CARD16/GBP2/CCL2/CASP1/CCL13/PYCARD/UBD/CXCL8	GOBP
GOBP_NEUTROPHIL_CHEMOTAXIS	GOBP_NEUTROPHIL_CHEMOTAXIS	19	0.595752	2.41676	5.48859e-05	0.00156242	0.00109001	336	tags=89%, list=32%, signal=62%	FCER1G/CXCL9/CCL20/LGALS3/IL1B/CCL3L3/RAC1/CXCL2/CCL3/CXCL10/CXCL1/CCL2/CCL13/CXCL8/CKLF/C3AR1/MDK	GOBP
GOBP_POSITIVE_REGULATION_OF_LIPID_LOCALIZATION	GOBP_POSITIVE_REGULATION_OF_LIPID_LOCALIZATION	16	0.641092	2.45575	5.69651e-05	0.00159502	0.00111276	86	tags=50%, list=8%, signal=47%	SPP1/DAB2/APOE/PLTP/ABCA1/MSR1/APOA1/IL1B	GOBP
GOCC_FICOLIN_1_RICH_GRANULE_LUMEN	GOCC_FICOLIN_1_RICH_GRANULE_LUMEN	30	0.505336	2.36785	6.04852e-05	0.00166627	0.00116247	308	tags=67%, list=29%, signal=49%	HSPA1A/CST3/HSPA1B/MNDA/HSPA6/SERPINA1/GSN/CSTB/CTSB/PRDX4/FGL2/MMP9/CTSH/HSP90AB1/COMMD9/HSP90AA1/MIF/PKM/TIMP2/NME2	GOCC
GOBP_POSITIVE_REGULATION_OF_TRANSPORT	GOBP_POSITIVE_REGULATION_OF_TRANSPORT	85	0.357151	2.26809	6.30979e-05	0.00171065	0.00119343	278	tags=46%, list=26%, signal=37%	SPP1/CD14/DAB2/FCER1G/CXCL9/APOE/PLTP/BAG3/ABCA1/FGG/LGALS3/APOA1/IFNGR2/RBP4/IL1B/APOA2/FGB/CD63/CLU/RDX/GLUL/FCGR2B/CES1/SPINK1/CCL3/CXCL10/AGT/ATP1B1/C2/HSP90AB1/FABP3/SNAPIN/GSTO1/FGA/VTN/CCL2/CALM3/PYCARD/MIF	GOBP
GOCC_FICOLIN_1_RICH_GRANULE	GOCC_FICOLIN_1_RICH_GRANULE	40	0.46414	2.39846	6.64901e-05	0.00176783	0.00123332	135	tags=40%, list=13%, signal=36%	HSPA1A/FCER1G/CST3/HSPA1B/MNDA/HSPA6/SERPINA1/LGALS3/GSN/CSTB/CTSB/PRDX4/RAC1/FGL2/MMP9/CTSH	GOCC
GOBP_HUMORAL_IMMUNE_RESPONSE	GOBP_HUMORAL_IMMUNE_RESPONSE	46	0.444837	2.37974	6.72769e-05	0.00176783	0.00123332	267	tags=59%, list=25%, signal=46%	C1QB/C1QA/C1QC/CXCL9/SLPI/RNASE6/SERPING1/LYZ/IL1B/HLA-DQB1/DEFB1/FGB/CLU/CXCL2/VSIG4/FCGR2B/RARRES2/CXCL10/C2/CD83/FGA/CXCL1/MEF2C/CCL2/A2M/LTA/CCL13	GOBP
GOBP_LIPID_METABOLIC_PROCESS	GOBP_LIPID_METABOLIC_PROCESS	85	0.355664	2.25864	6.88016e-05	0.0017805	0.00124216	234	tags=41%, list=22%, signal=35%	SPP1/DAB2/EGR1/NPC2/APOC1/PTGDS/APOE/LGMN/PLTP/ABCA1/APOA1/FABP1/RBP4/IL1B/GC/APOA2/YWHAH/CLU/APOH/GPX1/CES1/IL1RN/RARRES2/CBR1/LIPA/AGT/PSAP/ECHS1/CSF1R/PLEK/AKR1B10/PLA2G2A/MGST2/FABP3/APOC2	GOBP
GOMF_G_PROTEIN_COUPLED_RECEPTOR_ACTIVITY	GOMF_G_PROTEIN_COUPLED_RECEPTOR_ACTIVITY	18	-0.545747	-2.45957	8.17645e-05	0.00208438	0.00145416	268	tags=72%, list=25%, signal=55%	TMEM116/GPR171/CCR6/GPR183/P2RY8/GPR65/CXCR6/GPR18/CCR7/PTGER4/S1PR1/CXCR4/ADGRG1	GOMF
GOBP_PROTEIN_LIPID_COMPLEX_SUBUNIT_ORGANIZATION	GOBP_PROTEIN_LIPID_COMPLEX_SUBUNIT_ORGANIZATION	10	0.741169	2.41044	9.0243e-05	0.00226669	0.00158135	234	tags=90%, list=22%, signal=71%	APOC1/APOE/PLTP/ABCA1/APOA1/APOA2/AGT/PLA2G2A/APOC2	GOBP
GOMF_CHAPERONE_BINDING	GOMF_CHAPERONE_BINDING	22	0.548681	2.34776	0.000120504	0.00296697	0.0020699	219	tags=64%, list=21%, signal=52%	DNAJA4/BAG3/ALB/HSPE1/DNAJB4/FGB/AHSA1/HSPD1/CLU/GRN/HES1/DNAJB1/DNAJB6/SDF2L1	GOMF
GOBP_POSITIVE_REGULATION_OF_INTERLEUKIN_1_BETA_PRODUCTION	GOBP_POSITIVE_REGULATION_OF_INTERLEUKIN_1_BETA_PRODUCTION	11	0.68015	2.2604	0.000123101	0.00296697	0.0020699	294	tags=91%, list=28%, signal=66%	EGR1/MNDA/TYROBP/HSPB1/CCL3/ORM1/CASP1/PYCARD/ORM2/GBP5	GOBP
REACTOME_BINDING_AND_UPTAKE_OF_LIGANDS_BY_SCAVENGER_RECEPTORS	REACTOME_BINDING_AND_UPTAKE_OF_LIGANDS_BY_SCAVENGER_RECEPTORS	13	0.652425	2.29042	0.000123334	0.00296697	0.0020699	116	tags=62%, list=11%, signal=55%	APOE/HSPH1/STAB1/MSR1/ALB/APOA1/CD163/AMBP	REACTOME
GOMF_PEPTIDASE_REGULATOR_ACTIVITY	GOMF_PEPTIDASE_REGULATOR_ACTIVITY	29	0.501918	2.32912	0.000127034	0.00301353	0.00210238	365	tags=76%, list=34%, signal=51%	CST3/SERPINA1/SLPI/SERPING1/CSTB/AMBP/CTSH/SPINK1/SERPINH1/AGT/PTTG1/RPS27L/CARD16/CASP1/A2M/PYCARD/CTSC/TIMP2/PSME2/CSTA/GAPDH/TANK	GOMF
REACTOME_CELLULAR_RESPONSES_TO_STIMULI	REACTOME_CELLULAR_RESPONSES_TO_STIMULI	80	0.348256	2.1815	0.000132124	0.00309134	0.00215666	381	tags=59%, list=36%, signal=41%	HSPA1A/HSPA1B/HSPA6/DNAJA4/HSPH1/BAG3/HSPB1/ALB/BLVRB/APOA1/MRPL18/FABP1/NCF4/LY96/FKBP4/ATF5/CYBB/GPX1/SERPINH1/BLVRA/DNAJB1/DNAJB6/HSP90AB1/RPS27L/HSPA4/HSP90AA1/MT1F/MEF2C/CCL2/EIF2S2/HSBP1/CDKN2C/ATOX1/CXCL8/NCF2/LAMTOR2/PSME2/PRDX1/TP53/COX16/EED/DNAJA1/HIKESHI/PSMC3/DNAJC2/XBP1/HSPA1L	REACTOME
GOMF_SIGNALING_RECEPTOR_BINDING	GOMF_SIGNALING_RECEPTOR_BINDING	126	0.303778	2.06903	0.000147535	0.00340526	0.00237567	298	tags=47%, list=28%, signal=38%	SPP1/HSPA1A/DAB2/HSPA1B/TYROBP/CXCL9/APOE/CCL20/ABCA1/FGG/TGFBI/LGALS3/FGL1/APOA1/LY96/IL1B/APOA2/CCL3L3/DEFB1/GPNMB/FGB/YWHAH/CLU/FGL2/DOK2/TYMP/GRN/CXCL2/CD4/IL1RN/CCL3/TNFSF13B/CXCL16/RARRES2/CCDC88A/HCK/CXCL10/AGT/TNFSF10/PILRA/HLA-DRA/HSP90AB1/TUBB/FGA/VTN/CXCL1/CCL2/A2M/LTA/CALM3/CCL13/PYCARD/IL10/NAMPT/MIF/CXCL8/GABARAP/PLAUR/ICAM1	GOMF
GOBP_POSITIVE_REGULATION_OF_LIPID_TRANSPORT	GOBP_POSITIVE_REGULATION_OF_LIPID_TRANSPORT	14	0.640281	2.33888	0.000154866	0.0035268	0.00246046	86	tags=50%, list=8%, signal=47%	SPP1/DAB2/APOE/PLTP/ABCA1/APOA1/IL1B	GOBP
GOBP_GRANULOCYTE_CHEMOTAXIS	GOBP_GRANULOCYTE_CHEMOTAXIS	24	0.531772	2.33746	0.000162395	0.00364961	0.00254613	336	tags=79%, list=32%, signal=55%	FCER1G/CXCL9/CCL20/LGALS3/IL1B/CCL3L3/RAC1/CXCL2/CCL3/RARRES2/CXCL10/CSF1R/CXCL1/CCL2/CCL13/CXCL8/CKLF/C3AR1/MDK	GOBP
GOBP_PHAGOCYTOSIS	GOBP_PHAGOCYTOSIS	39	0.44088	2.26879	0.000172032	0.00381597	0.0026622	111	tags=36%, list=10%, signal=33%	CD14/AIF1/FCER1G/TYROBP/FCGR1A/ABCA1/MSR1/GSN/PAK1/APOA1/NCF4/IL1B/APOA2/RAC1	GOBP
GOMF_CHEMOKINE_ACTIVITY	GOMF_CHEMOKINE_ACTIVITY	13	0.644335	2.26202	0.000176322	0.00386099	0.00269361	319	tags=92%, list=30%, signal=65%	CXCL9/CCL20/CCL3L3/CXCL2/CCL3/CXCL16/CXCL10/CXCL1/CCL2/CCL13/CXCL8/CKLF	GOMF
GOBP_CELLULAR_RESPONSE_TO_ORGANIC_CYCLIC_COMPOUND	GOBP_CELLULAR_RESPONSE_TO_ORGANIC_CYCLIC_COMPOUND	38	0.438967	2.23711	0.000182261	0.00389288	0.00271585	109	tags=34%, list=10%, signal=32%	SPP1/HSPA1A/AIF1/DAB2/EGR1/HSPA1B/FOLR2/MSR1/PAK1/IL1B/FKBP4/YWHAH/CLU	GOBP
GOBP_REGULATION_OF_STEROID_METABOLIC_PROCESS	GOBP_REGULATION_OF_STEROID_METABOLIC_PROCESS	11	0.670627	2.22875	0.000182336	0.00389288	0.00271585	191	tags=73%, list=18%, signal=60%	DAB2/EGR1/APOC1/APOE/APOA1/APOA2/CES1/AGT	GOBP
GOBP_SMALL_MOLECULE_METABOLIC_PROCESS	GOBP_SMALL_MOLECULE_METABOLIC_PROCESS	107	0.316775	2.09308	0.000216346	0.00456196	0.00318263	252	tags=40%, list=24%, signal=34%	DAB2/EGR1/NPC2/APOC1/PTGDS/APOE/LGMN/PLTP/ABCA1/IL4I1/APOA1/FABP1/NUPR1/RBP4/IL1B/GC/TFF3/APOA2/NME1/DNPH1/TYMP/AK4/GPX1/GLUL/HK2/CES1/GATM/CBR1/TDO2/NAGK/NPL/MAN2B1/ECHS1/PLEK/PCBD1/AKR1B10/MGST2/HNMT/FABP3/APOC2/GNPDA1/GSTO1/MMACHC	GOBP
GOMF_UNFOLDED_PROTEIN_BINDING	GOMF_UNFOLDED_PROTEIN_BINDING	24	0.524711	2.30642	0.000224925	0.00468502	0.00326849	257	tags=62%, list=24%, signal=48%	HSPA1A/HSPA1B/HSPA6/DNAJA4/HSPE1/DNAJB4/HSPD1/CLU/SERPINH1/DNAJB1/DNAJB6/PFDN1/HSP90AB1/HSP90AA1/TCP1	GOMF
GOMF_PROTEIN_FOLDING_CHAPERONE	GOMF_PROTEIN_FOLDING_CHAPERONE	13	0.635289	2.23026	0.000229525	0.00468636	0.00326942	257	tags=77%, list=24%, signal=59%	HSPA1A/HSPA1B/HSPA6/HSPB1/DNAJB1/DNAJB6/PFDN1/HSP90AB1/HSP90AA1/TCP1	GOMF
GOBP_NEGATIVE_REGULATION_OF_CELL_POPULATION_PROLIFERATION	GOBP_NEGATIVE_REGULATION_OF_CELL_POPULATION_PROLIFERATION	78	0.341109	2.12802	0.000230477	0.00468636	0.00326942	273	tags=46%, list=26%, signal=37%	HSPA1A/AIF1/DAB2/HSPA1B/MNDA/TYROBP/APOE/LST1/IL4I1/PAK1/IFI30/NUPR1/RBP4/IL1B/CCL3L3/GPNMB/CD86/NME1/PRDX4/ATF5/APOH/VSIG4/HES1/FCGR2B/SKAP2/S100A11/TMIGD3/CSF1R/FABP3/CXCL1/MEF2C/CCL2/LTA/CDKN3/CDKN2C/IL10	GOBP
GOBP_ORGANIC_HYDROXY_COMPOUND_METABOLIC_PROCESS	GOBP_ORGANIC_HYDROXY_COMPOUND_METABOLIC_PROCESS	31	0.489135	2.31744	0.000240362	0.00478248	0.00333648	212	tags=52%, list=20%, signal=43%	DAB2/NPC2/APOE/LGMN/PLTP/ABCA1/APOA1/CTSB/RBP4/GC/APOA2/CES1/LIPA/PLEK/PCBD1/AKR1B10	GOBP
GOBP_REGULATION_OF_PEPTIDASE_ACTIVITY	GOBP_REGULATION_OF_PEPTIDASE_ACTIVITY	57	0.399215	2.26484	0.000240804	0.00478248	0.00333648	270	tags=51%, list=25%, signal=40%	CST3/SERPINA1/SLPI/LGMN/GSN/HSPE1/SERPING1/CSTB/FABP1/CTSB/HSPD1/AMBP/MMP9/GRN/GPX1/CTSH/SPINK1/SERPINH1/AGT/PTTG1/DNAJB6/TNFSF10/CASP4/RPS27L/CARD16/VTN/CASP1/A2M/PYCARD	GOBP
GOBP_POSITIVE_REGULATION_OF_HORMONE_SECRETION	GOBP_POSITIVE_REGULATION_OF_HORMONE_SECRETION	11	0.660069	2.19366	0.000247417	0.00485734	0.00338871	155	tags=64%, list=15%, signal=55%	SPP1/DAB2/FGG/RBP4/FGB/GLUL/SPINK1	GOBP
GOBP_POSITIVE_REGULATION_OF_SIGNALING	GOBP_POSITIVE_REGULATION_OF_SIGNALING	149	0.276491	1.95686	0.000257054	0.00498918	0.00348068	298	tags=42%, list=28%, signal=35%	SPP1/MMP12/CD14/HSPA1A/DAB2/HSPA1B/TYROBP/APOE/LGMN/CCL20/FGG/PAK1/CHI3L1/APOA1/NUPR1/LY96/RBP4/LGALS1/IL1B/CCL3L3/GPNMB/FGB/CD86/CD63/RAC1/LPAR6/G0S2/MMP9/LY86/GPX1/CTSH/CD4/GLUL/HES1/FCGR2B/SPINK1/CCL3/CCDC88A/SLC15A3/AGT/NUCKS1/TNFSF10/CSF1R/HSP90AB1/PLA2G2A/CASP4/HSP90AA1/FGD2/CARD16/FGA/VTN/TIFA/CCL2/CASP1/CCL13/PYCARD/UBD/IL10/MIF/CTSC/MPC2/PLAUR/ICAM1	GOBP
GOCC_HIGH_DENSITY_LIPOPROTEIN_PARTICLE	GOCC_HIGH_DENSITY_LIPOPROTEIN_PARTICLE	10	0.717776	2.33436	0.000263596	0.00505867	0.00352916	124	tags=70%, list=12%, signal=62%	APOC1/APOE/PLTP/APOA1/APOA2/CLU/APOH	GOCC
GOMF_CHEMOKINE_RECEPTOR_BINDING	GOMF_CHEMOKINE_RECEPTOR_BINDING	15	0.613453	2.28982	0.000270858	0.00514027	0.00358609	319	tags=87%, list=30%, signal=61%	CXCL9/CCL20/CCL3L3/DEFB1/CXCL2/CCL3/CXCL16/CXCL10/CXCL1/CCL2/CCL13/CXCL8/CKLF	GOMF
GOBP_CELLULAR_KETONE_METABOLIC_PROCESS	GOBP_CELLULAR_KETONE_METABOLIC_PROCESS	18	0.566401	2.26529	0.000296252	0.00556043	0.00387921	234	tags=67%, list=22%, signal=53%	DAB2/EGR1/APOC1/APOA1/FABP1/IL1B/CES1/CBR1/TDO2/AKR1B10/FABP3/APOC2	GOBP
REACTOME_AMYLOID_FIBER_FORMATION	REACTOME_AMYLOID_FIBER_FORMATION	10	0.713544	2.3206	0.000319679	0.00590248	0.00411784	74	tags=60%, list=7%, signal=56%	CST3/APOE/TGFBI/GSN/APOA1/LYZ	REACTOME
GOCC_NUCLEAR_PROTEIN_CONTAINING_COMPLEX	GOCC_NUCLEAR_PROTEIN_CONTAINING_COMPLEX	96	-0.246402	-2.04899	0.000321388	0.00590248	0.00411784	703	tags=92%, list=66%, signal=34%	EED/ASCC2/ZRSR2/COPS9/XBP1/SF3B5/MED8/POLR2J/CHMP2A/YBX1/SNRPF/CFDP1/CDC16/ATF3/BARD1/EIF5AL1/WDR12/ALYREF/LSM3/ANAPC13/MBIP/FIP1L1/LSM7/UBE2C/RERE/INIP/SF3B6/POLR2J2/TERF2IP/STAG2/AQR/NCL/MAP3K7/LUC7L3/KMT2A/INO80D/CREBBP/RAD21/SF3A1/RELA/KDM6B/DDX5/BCLAF1/TCF7/RBM5/ATF4/FOS/RSF1/CASC3/CHMP1A/BPTF/SUPT3H/RGPD5/MCM6/SMARCA2/JARID2/THEMIS/INTS10/SCAF8/JUND/HIPK2/SYNCRIP/PHF5A/NUP98/PMF1/AEBP2/RANB…	GOCC
GOBP_REGULATION_OF_MRNA_PROCESSING	GOBP_REGULATION_OF_MRNA_PROCESSING	20	-0.499612	-2.35624	0.000328938	0.00597687	0.00416974	453	tags=90%, list=43%, signal=53%	DDX5/SRPK2/RBM5/PTBP1/DDX17/RBM25/CELF2/SLTM/SAFB/SRSF7/TIA1/NUP98/RNPS1/YTHDC1/SF1/SRSF2/CDK11B/CDK11A	GOBP
REACTOME_INTERLEUKIN_10_SIGNALING	REACTOME_INTERLEUKIN_10_SIGNALING	16	0.603995	2.31365	0.000335511	0.00603214	0.0042083	338	tags=88%, list=32%, signal=61%	CCL20/IL1B/CCL3L3/CD86/CXCL2/IL1RN/CCL3/CXCL10/CXCL1/CCL2/IL10/CXCL8/ICAM1/CCR1	REACTOME
GOCC_MITOCHONDRION	GOCC_MITOCHONDRION	123	0.298323	2.02542	0.000346408	0.00616318	0.00429972	521	tags=75%, list=49%, signal=43%	HSPA1A/HSPA1B/LGALS3/HSPE1/MRPL18/C15orf48/FKBP4/RNASET2/HSPD1/CLU/ISCA2/TIMM8B/G0S2/AK4/GPX1/GLUL/MRPL17/HK2/P4HA1/BNIP3/ADAP2/NDUFB3/GATM/IFI27L1/IFI27/ECHS1/AKR1B10/HSP90AB1/PLA2G2A/CASP4/MRPS18C/NDUFC1/HSPA4/HSP90AA1/NDUFB2/NDUFB5/CALM3/COA6/VAT1/PYCARD/CYB5A/MRPL34/PKM/MPC2/SLIRP/CISD3/MRPS21/NDUFS4/C2orf69/MRPL20/SDHAF3/CISD2/TP53/COX16/SOX4/COX17/BLOC1S1/DNAJA1/NDUFA3/BCL2A1/TMEM223/HSPA1L…	GOCC
GOBP_PHOSPHOLIPID_TRANSPORT	GOBP_PHOSPHOLIPID_TRANSPORT	14	0.620024	2.26489	0.00035039	0.00616976	0.0043043	91	tags=50%, list=9%, signal=46%	NPC2/APOC1/APOE/PLTP/ABCA1/APOA1/APOA2	GOBP
GOCC_VACUOLE	GOCC_VACUOLE	95	0.312609	2.02747	0.000358929	0.00622165	0.00434051	322	tags=52%, list=30%, signal=39%	DAB2/MNDA/NPC2/LGMN/RNASE6/IL4I1/CD68/CTSB/IFI30/LYZ/NCF4/IL1B/GC/HLA-DQB1/RNASET2/CD63/HLA-DMB/GRN/CTSH/AP1S2/AP2S1/CD1E/CD1C/LIPA/HCK/SLC15A3/CREG1/PSAP/MAN2B1/PLD3/HLA-DRA/AKR1B10/HSP90AB1/MFSD1/HSP90AA1/TUBB/FTL/VAT1/PYCARD/CTSC/ORM2/NCF2/GABARAP/HLA-DQA1/BRI3/CTSL/CD1B/LAMTOR2/C3AR1	GOCC
GOBP_RESPONSE_TO_VIRUS	GOBP_RESPONSE_TO_VIRUS	35	0.452994	2.24346	0.000364019	0.00622165	0.00434051	190	tags=46%, list=18%, signal=39%	RNASE1/MMP12/CXCL9/NPC2/RNASE6/HSPB1/GBP1/IFNGR2/IL1B/CLU/FGL2/BNIP3/GBP3/IFI27/CXCL10/VWCE	GOBP
HALLMARK_KRAS_SIGNALING_UP	HALLMARK_KRAS_SIGNALING_UP	33	0.45573	2.20253	0.000364265	0.00622165	0.00434051	129	tags=39%, list=12%, signal=36%	SPP1/FCER1G/SLPI/CCL20/MAFB/TMEM176B/F13A1/LY96/RBP4/IL1B/GPNMB/G0S2/MMP9	HALLMARK
GOBP_NEGATIVE_REGULATION_OF_PEPTIDASE_ACTIVITY	GOBP_NEGATIVE_REGULATION_OF_PEPTIDASE_ACTIVITY	34	0.443629	2.17755	0.000373097	0.0063094	0.00440173	349	tags=65%, list=33%, signal=45%	CST3/SERPINA1/SLPI/SERPING1/CSTB/FABP1/CTSB/AMBP/MMP9/GPX1/SPINK1/SERPINH1/AGT/PTTG1/DNAJB6/CARD16/VTN/A2M/PLAUR/TIMP2/CSTA/GAPDH	GOBP
GOBP_POSITIVE_REGULATION_OF_CATALYTIC_ACTIVITY	GOBP_POSITIVE_REGULATION_OF_CATALYTIC_ACTIVITY	97	0.311271	2.02442	0.000383917	0.00642872	0.00448497	278	tags=45%, list=26%, signal=37%	HSPA1A/EGR1/APOE/LGMN/FCGR1A/CCL20/GSN/PAK1/CHI3L1/APOA1/HSPE1/FABP1/IL1B/CCL3L3/CD86/HSPD1/CLU/APOH/GRN/CTSH/CD4/RGS10/ADAP2/CCL3/CCDC88A/AGT/PSAP/TNFSF10/CSF1R/PLEK/HSP90AB1/CASP4/RPS27L/HSP90AA1/FGD2/APOC2/MEF2C/CCL2/CASP1/TCP1/CALM3/CCL13/PYCARD/MIF	GOBP
HALLMARK_FATTY_ACID_METABOLISM	HALLMARK_FATTY_ACID_METABOLISM	20	0.530284	2.20033	0.000399219	0.00662007	0.00461846	229	tags=65%, list=22%, signal=52%	HSPH1/IL4I1/FABP1/LGALS1/YWHAH/G0S2/GLUL/CBR1/TDO2/BLVRA/ECHS1/PCBD1/HSP90AA1	HALLMARK
GOBP_RECEPTOR_MEDIATED_ENDOCYTOSIS	GOBP_RECEPTOR_MEDIATED_ENDOCYTOSIS	33	0.453586	2.19217	0.000416771	0.00683427	0.0047679	164	tags=42%, list=15%, signal=37%	CD14/DAB2/FCER1G/APOC1/APOE/STAB1/MSR1/CD63/CLU/RAC1/MRC1/FCGR2B/AP2S1/CXCL16	GOBP
REACTOME_ANTIGEN_PROCESSING_CROSS_PRESENTATION	REACTOME_ANTIGEN_PROCESSING_CROSS_PRESENTATION	16	0.596297	2.28416	0.000420139	0.00683427	0.0047679	318	tags=81%, list=30%, signal=58%	CD14/FCGR1A/FGG/FCGR1B/NCF4/LY96/FGB/CYBB/MRC1/FGA/NCF2/CTSL/PSME2	REACTOME
GOBP_SIGNAL_RELEASE	GOBP_SIGNAL_RELEASE	28	0.476054	2.18737	0.000426591	0.00685709	0.00478382	290	tags=61%, list=27%, signal=45%	SPP1/DAB2/ABCA1/FGG/RBP4/IL1B/FGB/GLUL/SPINK1/IL1RN/AGT/SNAPIN/FGA/MEF2C/CALM3/MIF/MPC2	GOBP
GOBP_ENDOCYTOSIS	GOBP_ENDOCYTOSIS	66	0.358883	2.11533	0.000429572	0.00685709	0.00478382	164	tags=33%, list=15%, signal=30%	CD14/AIF1/DAB2/FCER1G/APOC1/APOE/FCGR1A/STAB1/ABCA1/MSR1/LGALS3/GSN/CD163/NME1/CD63/CLU/RAC1/CLEC10A/MRC1/FCGR2B/AP2S1/CXCL16	GOBP
GOBP_NEGATIVE_REGULATION_OF_MULTICELLULAR_ORGANISMAL_PROCESS	GOBP_NEGATIVE_REGULATION_OF_MULTICELLULAR_ORGANISMAL_PROCESS	98	0.318775	2.07449	0.000445924	0.0070522	0.00491994	251	tags=42%, list=24%, signal=35%	SPP1/CST3/C1QC/TYROBP/DNAJA4/APOC1/APOE/LGMN/STAB1/MAFB/FGG/TMEM176B/APOA1/SERPING1/GBP1/RBP4/IL1B/APOA2/GPNMB/FGB/YWHAH/PRDX4/RAC1/FGL2/APOH/GRN/VSIG4/HES1/FCGR2B/CCL3/ORM1/TMEM176A/CXCL10/AGT/HSP90AB1/APOC2/CARD16/CD83/FGA/VTN/MEF2C	GOBP
GOMF_AMYLOID_BETA_BINDING	GOMF_AMYLOID_BETA_BINDING	12	0.635328	2.15337	0.000450934	0.00706601	0.00492957	148	tags=58%, list=14%, signal=51%	C1QA/CST3/APOE/MSR1/APOA1/CLU/FCGR2B	GOMF
GOBP_REGULATION_OF_ANATOMICAL_STRUCTURE_MORPHOGENESIS	GOBP_REGULATION_OF_ANATOMICAL_STRUCTURE_MORPHOGENESIS	92	0.320072	2.04761	0.00046599	0.00718435	0.00501213	288	tags=47%, list=27%, signal=37%	SPP1/DAB2/CST3/STAB1/HSPB1/FGG/LST1/PAK1/CHI3L1/APOA1/GBP1/RHOB/IL1B/GPNMB/FGB/YWHAH/RAC1/CYBB/APOH/RDX/ARHGAP18/GRN/CTSH/GLUL/HES1/HK2/BNIP3/CCL3/TNFSF13B/HCK/CXCL10/AGT/CSF1R/FGD2/PLEKHO1/FGA/MEF2C/CCL2/CCL13/VAT1/IL10/CXCL8/PKM	GOBP
GOBP_TISSUE_MIGRATION	GOBP_TISSUE_MIGRATION	28	0.474696	2.18113	0.000466898	0.00718435	0.00501213	143	tags=46%, list=13%, signal=41%	DNAJA4/APOE/LGMN/HSPB1/APOA1/RHOB/RAC1/APOH/MMP9/GRN/GPX1/CTSH/GLUL	GOBP
GOBP_RESPONSE_TO_LIPID	GOBP_RESPONSE_TO_LIPID	100	0.309722	2.01847	0.000489539	0.00746547	0.00520825	284	tags=45%, list=27%, signal=36%	SPP1/CD14/HSPA1A/AIF1/DAB2/HSPA1B/CXCL9/SLPI/ABCA1/CD68/PAK1/LY96/RBP4/IL1B/APOA2/FKBP4/CD86/YWHAH/CLU/CYBB/LY86/CXCL2/GPX1/CTSH/MRC1/HES1/CES1/IL1RN/CCL3/HCK/CXCL10/AGT/C2/CARD16/CXCL1/MEF2C/CCL2/CASP1/A2M/LTA/CALM3/PYCARD/IL10/MIF/CXCL8	GOBP
HALLMARK_COMPLEMENT	HALLMARK_COMPLEMENT	43	0.403829	2.11601	0.000507191	0.00758739	0.00529331	314	tags=60%, list=30%, signal=44%	MMP12/C1QA/HSPA1A/FCER1G/C1QC/SERPINA1/APOC1/LGMN/LGALS3/SERPING1/CTSB/CLU/CTSH/LIPA/PLEK/C2/CASP4/CXCL1/CASP1/CALM3/ATOX1/CTSC/PLAUR/CTSL/TIMP2/CFH	HALLMARK
GOBP_POSITIVE_REGULATION_OF_SUPRAMOLECULAR_FIBER_ORGANIZATION	GOBP_POSITIVE_REGULATION_OF_SUPRAMOLECULAR_FIBER_ORGANIZATION	20	0.52579	2.18169	0.000510304	0.00758739	0.00529331	206	tags=60%, list=19%, signal=49%	HSPA1A/HSPA1B/APOE/GSN/PAK1/APOA1/CLU/RAC1/GPX1/CCDC88A/HCK/PLEK	GOBP
GOCC_MITOCHONDRIAL_PROTEIN_CONTAINING_COMPLEX	GOCC_MITOCHONDRIAL_PROTEIN_CONTAINING_COMPLEX	30	0.465127	2.17944	0.00051086	0.00758739	0.00529331	521	tags=93%, list=49%, signal=49%	MRPL18/C15orf48/TIMM8B/MRPL17/NDUFB3/MRPS18C/NDUFC1/NDUFB2/NDUFB5/MRPL34/MRPS21/NDUFS4/MRPL20/NDUFA3/MRPL16/NDUFA12/CHCHD10/MRPL42/NDUFB8/TIMM10/MRPL21/COX5B/NDUFS7/MRPL12/MRPS18A/TIMM13/COX6B1/MRPL36	GOCC
GOBP_ORGANOPHOSPHATE_ESTER_TRANSPORT	GOBP_ORGANOPHOSPHATE_ESTER_TRANSPORT	15	0.595895	2.22428	0.000523042	0.00770134	0.00537281	91	tags=47%, list=9%, signal=43%	NPC2/APOC1/APOE/PLTP/ABCA1/APOA1/APOA2	GOBP
GOBP_CELLULAR_RESPONSE_TO_LIPID	GOBP_CELLULAR_RESPONSE_TO_LIPID	64	0.355663	2.08621	0.000536465	0.00783147	0.00546359	284	tags=50%, list=27%, signal=39%	SPP1/CD14/HSPA1A/DAB2/HSPA1B/CXCL9/ABCA1/CD68/PAK1/LY96/IL1B/FKBP4/CD86/YWHAH/CLU/LY86/CXCL2/MRC1/HES1/CES1/CCL3/HCK/CXCL10/CARD16/CXCL1/MEF2C/CCL2/CASP1/PYCARD/IL10/MIF/CXCL8	GOBP
GOBP_ANTIMICROBIAL_HUMORAL_RESPONSE	GOBP_ANTIMICROBIAL_HUMORAL_RESPONSE	17	0.570196	2.24107	0.000581502	0.00835203	0.00582676	349	tags=88%, list=33%, signal=60%	CXCL9/SLPI/RNASE6/LYZ/DEFB1/FGB/CXCL2/RARRES2/CXCL10/FGA/CXCL1/CCL13/CXCL8/TF/GAPDH	GOBP
GOBP_NEGATIVE_REGULATION_OF_HYDROLASE_ACTIVITY	GOBP_NEGATIVE_REGULATION_OF_HYDROLASE_ACTIVITY	48	0.381125	2.06519	0.00058456	0.00835203	0.00582676	198	tags=42%, list=19%, signal=35%	CST3/SERPINA1/SLPI/APOC1/LGALS3/APOA1/SERPING1/CSTB/FABP1/CTSB/APOA2/AMBP/RDX/MMP9/GPX1/SPINK1/SERPINH1/AGT/PTTG1/DNAJB6	GOBP
GOBP_STEROL_HOMEOSTASIS	GOBP_STEROL_HOMEOSTASIS	13	0.609224	2.13876	0.000586793	0.00835203	0.00582676	234	tags=69%, list=22%, signal=55%	NPC2/APOE/ABCA1/APOA1/APOA2/CES1/COMMD9/FABP3/APOC2	GOBP
GOBP_HEMOSTASIS	GOBP_HEMOSTASIS	20	0.522622	2.16854	0.000600561	0.00847734	0.00591418	124	tags=45%, list=12%, signal=41%	FCER1G/SERPINA1/APOE/HSPB1/FGG/SERPING1/F13A1/FGB/APOH	GOBP
REACTOME_INTRA_GOLGI_AND_RETROGRADE_GOLGI_TO_ER_TRAFFIC	REACTOME_INTRA_GOLGI_AND_RETROGRADE_GOLGI_TO_ER_TRAFFIC	17	-0.491266	-2.14452	0.000676999	0.00937274	0.00653886	444	tags=88%, list=42%, signal=52%	TUBB4B/VPS51/KIF3A/KIF21A/PAFAH1B2/KIF13B/CYTH1/RAB9A/COPB1/KIF2A/GALNT1/RAB18/RAB1B/SURF4/TUBA4A	REACTOME
GOBP_NEUTROPHIL_MIGRATION	GOBP_NEUTROPHIL_MIGRATION	22	0.511205	2.1874	0.000677413	0.00937274	0.00653886	358	tags=82%, list=34%, signal=55%	FCER1G/CXCL9/CCL20/LGALS3/IL1B/CCL3L3/RAC1/CXCL2/CCL3/CXCL10/CXCL1/CCL2/CCL13/CXCL8/CKLF/C3AR1/MDK/SLAMF8	GOBP
GOBP_REGULATION_OF_TRANSPORT	GOBP_REGULATION_OF_TRANSPORT	138	0.276859	1.92918	0.000698983	0.00937274	0.00653886	254	tags=36%, list=24%, signal=32%	SPP1/CD14/HSPA1A/DAB2/FCER1G/CXCL9/APOC1/APOE/PLTP/BAG3/ABCA1/FGG/LGALS3/APOA1/IFNGR2/RBP4/IL1B/APOA2/FGB/YWHAH/CD63/CLU/RAC1/CYBB/RDX/MMP9/CD4/GLUL/HES1/HK2/FCGR2B/AP2S1/CES1/SPINK1/CCL3/HCK/IFI27/CXCL10/AGT/ATP1B1/C2/HSP90AB1/FABP3/SNAPIN/APOC2/GSTO1/FGA/VTN/MEF2C/CCL2	GOBP
GOBP_ALPHA_BETA_T_CELL_ACTIVATION	GOBP_ALPHA_BETA_T_CELL_ACTIVATION	29	-0.416709	-2.26753	0.000701299	0.00937274	0.00653886	237	tags=59%, list=22%, signal=47%	IL4R/PNP/SLAMF6/TNFSF8/GPR183/CRTAM/FOXP1/CD28/NKG7/RUNX3/CD3E/TOX/CBLB/GPR18/BCL6/PTGER4/CD55	GOBP
GOBP_RESPONSE_TO_HEAT	GOBP_RESPONSE_TO_HEAT	24	0.501815	2.20578	0.000703663	0.00937274	0.00653886	229	tags=54%, list=22%, signal=43%	CD14/HSPA1A/HSPA1B/HSPA6/DNAJA4/BAG3/DNAJB4/CXCL10/CHORDC1/DNAJB1/DNAJB6/HSP90AB1/HSP90AA1	GOBP
GOBP_POSITIVE_REGULATION_OF_INTERLEUKIN_1_PRODUCTION	GOBP_POSITIVE_REGULATION_OF_INTERLEUKIN_1_PRODUCTION	13	0.602766	2.11608	0.000704889	0.00937274	0.00653886	294	tags=77%, list=28%, signal=56%	EGR1/MNDA/TYROBP/HSPB1/CCL3/ORM1/CASP1/PYCARD/ORM2/GBP5	GOBP
GOBP_MITOCHONDRION_ORGANIZATION	GOBP_MITOCHONDRION_ORGANIZATION	53	0.374366	2.07327	0.000706707	0.00937274	0.00653886	450	tags=75%, list=42%, signal=46%	HSPA1A/BAG3/HSPD1/CLU/TIMM8B/TYMP/MMP9/GPX1/HK2/BNIP3/NDUFB3/TNFSF10/NDUFC1/HSPA4/HSP90AA1/NDUFB2/NDUFB5/CALM3/VAT1/PYCARD/GABARAP/PLAUR/SLIRP/NDUFS4/SDHAF3/CISD2/TP53/COX16/COX17/GGCT/NDUFA3/HSPA1L/NDUFA12/PDCD5/CHCHD10/UQCC3/TMEM14A/NDUFB8/TIMM10/NECTIN2	GOBP
GOBP_REGULATION_OF_CYTOSOLIC_CALCIUM_ION_CONCENTRATION	GOBP_REGULATION_OF_CYTOSOLIC_CALCIUM_ION_CONCENTRATION	27	-0.419458	-2.19114	0.000707895	0.00937274	0.00653886	90	tags=41%, list=8%, signal=38%	ATP2B4/GPR65/CXCR6/GPR18/CCR7/FYN/PDE4D/PTGER4/S1PR1/CXCR4/CD55	GOBP
GOBP_REGULATION_OF_VESICLE_MEDIATED_TRANSPORT	GOBP_REGULATION_OF_VESICLE_MEDIATED_TRANSPORT	54	0.373789	2.08662	0.000735237	0.0095783	0.00668226	270	tags=48%, list=25%, signal=38%	CD14/DAB2/FCER1G/APOC1/APOE/FGG/LGALS3/APOA1/IL1B/APOA2/FGB/CD63/CLU/RAC1/RDX/FCGR2B/AP2S1/HCK/C2/SNAPIN/APOC2/FGA/VTN/CCL2/CALM3/PYCARD	GOBP
GOBP_ANTIGEN_PROCESSING_AND_PRESENTATION_OF_EXOGENOUS_ANTIGEN	GOBP_ANTIGEN_PROCESSING_AND_PRESENTATION_OF_EXOGENOUS_ANTIGEN	15	0.586934	2.19083	0.000736595	0.0095783	0.00668226	313	tags=80%, list=30%, signal=57%	FCER1G/LGMN/IFI30/HLA-DQB1/HLA-DMB/FCGR2B/CD1E/CD1C/HLA-DRA/HLA-DQA1/CTSL/CD1B	GOBP
GOCC_ENDOPLASMIC_RETICULUM	GOCC_ENDOPLASMIC_RETICULUM	134	0.28195	1.95071	0.000740243	0.0095783	0.00668226	168	tags=28%, list=16%, signal=27%	SPP1/HSPA1A/CST3/HSPA1B/SERPINA1/NPC2/APOC1/PTGDS/APOE/ZFAND2A/MS4A4A/ABCA1/FGG/ALB/CHI3L1/APOA1/SERPING1/IFNGR2/LGALS1/HLA-DQB1/APOA2/FGB/AHSA1/RNASET2/PRDX4/CLU/RAC1/CYBB/GRN/CD4/GLUL/HK2/P4HA1/BNIP3/CES1/SERPINH1/CCDC88A	GOCC
GOMF_CHEMOKINE_BINDING	GOMF_CHEMOKINE_BINDING	10	-0.651955	-2.32283	0.000756401	0.00971378	0.00677678	229	tags=80%, list=22%, signal=63%	ITGB1/CCR6/PLP2/ITGA4/CXCR6/CCR7/CXCR4/ZFP36	GOMF
GOBP_CYTOKINE_MEDIATED_SIGNALING_PATHWAY	GOBP_CYTOKINE_MEDIATED_SIGNALING_PATHWAY	61	0.363897	2.11447	0.000819456	0.0104273	0.00727457	270	tags=49%, list=25%, signal=39%	MMP12/HSPA1A/FCER1G/EGR1/HSPA1B/CXCL9/CCL20/APOA1/IFNGR2/IL1B/CCL3L3/TXNDC17/CXCL2/CD4/IL1RN/CCL3/TNFSF13B/KRT18/HCK/IFI27/CXCL10/CSF1R/HSP90AB1/CASP4/CARD16/CXCL1/CCL2/CASP1/CCL13/PYCARD	GOBP
GOBP_AMIDE_TRANSPORT	GOBP_AMIDE_TRANSPORT	23	0.495165	2.15397	0.000824173	0.0104273	0.00727457	195	tags=52%, list=18%, signal=44%	FOLR2/PLTP/ABCA1/FGG/RBP4/IL1B/FGB/GLUL/SPINK1/IL1RN/SLC15A3/PSAP	GOBP
GOCC_LYSOSOMAL_LUMEN	GOCC_LYSOSOMAL_LUMEN	19	0.530606	2.15249	0.000839231	0.0105398	0.00735302	229	tags=63%, list=22%, signal=50%	NPC2/LGMN/CTSB/IFI30/GC/RNASET2/CD1E/LIPA/PSAP/MAN2B1/PLD3/HSP90AA1	GOCC
GOCC_MITOCHONDRIAL_MATRIX	GOCC_MITOCHONDRIAL_MATRIX	32	0.44125	2.11028	0.00086404	0.0107721	0.00751512	521	tags=91%, list=49%, signal=48%	HSPE1/MRPL18/HSPD1/ISCA2/AK4/GPX1/MRPL17/ECHS1/MRPS18C/MRPL34/MRPS21/C2orf69/MRPL20/SDHAF3/TP53/BLOC1S1/HSPA1L/MRPL16/FAHD1/MRPL42/PRDX5/NDUFB8/MRPL21/ARG2/NDUFS7/MRPL12/MRPS18A/ETFB/MRPL36	GOCC
GOBP_ENDOTHELIAL_CELL_MIGRATION	GOBP_ENDOTHELIAL_CELL_MIGRATION	23	0.492223	2.14118	0.000878662	0.010875	0.00758692	143	tags=48%, list=13%, signal=42%	DNAJA4/APOE/LGMN/HSPB1/APOA1/RHOB/RAC1/APOH/GRN/GPX1/GLUL	GOBP
GOBP_AEROBIC_RESPIRATION	GOBP_AEROBIC_RESPIRATION	20	0.510106	2.11661	0.000886106	0.0108883	0.00759616	489	tags=95%, list=46%, signal=52%	NUPR1/AK4/BNIP3/NDUFB3/NDUFC1/NDUFB2/NDUFB5/COA6/NDUFS4/C2orf69/BLOC1S1/NDUFA3/NDUFA12/CHCHD10/UQCC3/IDH1/NDUFB8/COX5B/NDUFS7	GOBP
GOBP_POSITIVE_REGULATION_OF_CELLULAR_PROTEIN_CATABOLIC_PROCESS	GOBP_POSITIVE_REGULATION_OF_CELLULAR_PROTEIN_CATABOLIC_PROCESS	16	0.575452	2.20431	0.000901195	0.0109946	0.00767032	128	tags=50%, list=12%, signal=45%	HSPA1A/DAB2/HSPA1B/APOE/ZFAND2A/NUPR1/CLU/RDX	GOBP
GOBP_STEROL_METABOLIC_PROCESS	GOBP_STEROL_METABOLIC_PROCESS	10	0.685979	2.23095	0.000913786	0.0110586	0.007715	175	tags=70%, list=16%, signal=59%	NPC2/APOE/ABCA1/APOA1/APOA2/CES1/LIPA	GOBP
GOBP_MAINTENANCE_OF_LOCATION	GOBP_MAINTENANCE_OF_LOCATION	30	0.451096	2.1137	0.000920779	0.0110586	0.007715	273	tags=60%, list=26%, signal=46%	CXCL9/APOE/ABCA1/MSR1/ALB/GSN/APOA1/IL1B/CD4/HK2/CES1/CCL3/CCDC88A/CXCL10/FTL/GSTO1/CALM3/IL10	GOBP
GOBP_GENERATION_OF_PRECURSOR_METABOLITES_AND_ENERGY	GOBP_GENERATION_OF_PRECURSOR_METABOLITES_AND_ENERGY	36	0.427328	2.13125	0.000925869	0.0110586	0.007715	524	tags=92%, list=49%, signal=48%	NUPR1/CYBB/AK4/HK2/BNIP3/NDUFB3/NDUFC1/GNPDA1/NDUFB2/NDUFB5/COA6/CYB5A/PKM/NCF2/NDUFS4/C2orf69/UGP2/TP53/GAPDH/COX17/BLOC1S1/NDUFA3/NDUFA12/CHCHD10/UQCC3/IDH1/NDUFB8/TPI1/COX5B/NDUFS7/ALDOA/ETFB/GALK1	GOBP
GOBP_ERK1_AND_ERK2_CASCADE	GOBP_ERK1_AND_ERK2_CASCADE	42	0.391266	2.047	0.000934856	0.0110884	0.0077358	346	tags=62%, list=33%, signal=43%	DAB2/APOE/CCL20/FGG/CHI3L1/APOA1/GBP1/IL1B/CCL3L3/GPNMB/FGB/CTSH/CD4/CCL3/AGT/CSF1R/PLA2G2A/FGA/CCL2/CCL13/PYCARD/MIF/ICAM1/TF/CCR1/PDGFA	GOBP
GOBP_POSITIVE_REGULATION_OF_HYDROLASE_ACTIVITY	GOBP_POSITIVE_REGULATION_OF_HYDROLASE_ACTIVITY	57	0.373192	2.1172	0.000960037	0.0113086	0.00788938	270	tags=53%, list=25%, signal=41%	HSPA1A/LGMN/CCL20/GSN/APOA1/HSPE1/FABP1/CCL3L3/CD86/HSPD1/APOH/GRN/CTSH/RGS10/ADAP2/CCL3/AGT/PSAP/TNFSF10/PLEK/HSP90AB1/CASP4/RPS27L/APOC2/MEF2C/CCL2/CASP1/CALM3/CCL13/PYCARD	GOBP
GOBP_ANTIGEN_PROCESSING_AND_PRESENTATION_OF_EXOGENOUS_PEPTIDE_ANTIGEN_VIA_MHC_CLASS_II	GOBP_ANTIGEN_PROCESSING_AND_PRESENTATION_OF_EXOGENOUS_PEPTIDE_ANTIGEN_VIA_MHC_CLASS_II	11	0.62097	2.06372	0.000999468	0.0116924	0.00815716	301	tags=82%, list=28%, signal=59%	FCER1G/LGMN/IFI30/HLA-DQB1/HLA-DMB/FCGR2B/HLA-DRA/HLA-DQA1/CTSL	GOBP
GOBP_REGULATION_OF_BODY_FLUID_LEVELS	GOBP_REGULATION_OF_BODY_FLUID_LEVELS	27	0.475119	2.17181	0.00102687	0.0118193	0.00824568	248	tags=56%, list=23%, signal=44%	FCER1G/SERPINA1/APOE/HSPB1/FGG/SERPING1/F13A1/FGB/NME1/APOH/HK2/SPINK1/PLEK/FGA/VTN	GOBP
GOBP_NEGATIVE_REGULATION_OF_IMMUNE_SYSTEM_PROCESS	GOBP_NEGATIVE_REGULATION_OF_IMMUNE_SYSTEM_PROCESS	73	0.33412	2.04028	0.00103293	0.0118193	0.00824568	186	tags=37%, list=18%, signal=33%	MMP12/MNDA/C1QC/TYROBP/MAFB/LST1/IL4I1/CD68/LGALS3/TMEM176B/FGL1/APOA1/SERPING1/GBP1/APOA2/GPNMB/CD86/FGL2/AMBP/GRN/GPX1/VSIG4/FCGR2B/CCL3/HCK/TMEM176A/PHPT1	GOBP
GOBP_SUPRAMOLECULAR_FIBER_ORGANIZATION	GOBP_SUPRAMOLECULAR_FIBER_ORGANIZATION	59	0.353018	2.02565	0.00103328	0.0118193	0.00824568	215	tags=41%, list=20%, signal=34%	HSPA1A/AIF1/CST3/HSPA1B/MARCKS/APOE/GSN/PAK1/APOA1/RHOB/FKBP4/CLU/RAC1/RDX/ARHGAP18/GPX1/P4HA1/SERPINH1/CCDC88A/HCK/DNAJB6/PLEK/PFDN1/HSP90AB1	GOBP
GOBP_RESPONSE_TO_CYTOKINE	GOBP_RESPONSE_TO_CYTOKINE	114	0.285869	1.91181	0.00103799	0.0118193	0.00824568	271	tags=40%, list=26%, signal=34%	MMP12/CD14/HSPA1A/AIF1/FCER1G/EGR1/HSPA1B/MNDA/CXCL9/CACYBP/CCL20/FGG/GSN/CHI3L1/APOA1/GBP1/IFNGR2/IL1B/CCL3L3/FGB/TXNDC17/CXCL2/CD4/MRC1/HES1/HK2/IL1RN/CCL3/TNFSF13B/CXCL16/KRT18/HCK/GBP3/IFI27/CXCL10/CSF1R/HSP90AB1/CASP4/CARD16/GBP2/CXCL1/CCL2/CASP1/CCL13/PYCARD/UBD	GOBP
GOBP_WOUND_HEALING	GOBP_WOUND_HEALING	34	0.417819	2.05086	0.00110199	0.0123561	0.00862016	134	tags=35%, list=13%, signal=32%	MMP12/FCER1G/SERPINA1/APOE/HSPB1/FGG/PAK1/SERPING1/F13A1/FGB/APOH/GPX1	GOBP
GOBP_REGULATION_OF_NATURAL_KILLER_CELL_MEDIATED_IMMUNITY	GOBP_REGULATION_OF_NATURAL_KILLER_CELL_MEDIATED_IMMUNITY	13	-0.558924	-2.22851	0.00111067	0.0123561	0.00862016	266	tags=69%, list=25%, signal=53%	KLRD1/SLAMF6/CRTAM/KLRC2/CD96/KLRC4/KLRC3/KLRC4-KLRK1/KLRK1	GOBP
GOBP_POSITIVE_REGULATION_OF_ERK1_AND_ERK2_CASCADE	GOBP_POSITIVE_REGULATION_OF_ERK1_AND_ERK2_CASCADE	28	0.455155	2.09134	0.00111394	0.0123561	0.00862016	405	tags=79%, list=38%, signal=50%	APOE/CCL20/FGG/CHI3L1/CCL3L3/GPNMB/FGB/CD4/CCL3/CSF1R/PLA2G2A/FGA/CCL2/CCL13/PYCARD/MIF/ICAM1/CCR1/PDGFA/LGALS9/MARCO/HLA-DRB1	GOBP
GOBP_POSITIVE_REGULATION_OF_LIPID_METABOLIC_PROCESS	GOBP_POSITIVE_REGULATION_OF_LIPID_METABOLIC_PROCESS	16	0.57205	2.19128	0.00111407	0.0123561	0.00862016	234	tags=69%, list=22%, signal=54%	DAB2/APOC1/APOE/APOA1/FABP1/IL1B/APOA2/CES1/AGT/FABP3/APOC2	GOBP
GOBP_POSITIVE_REGULATION_OF_NATURAL_KILLER_CELL_MEDIATED_IMMUNITY	GOBP_POSITIVE_REGULATION_OF_NATURAL_KILLER_CELL_MEDIATED_IMMUNITY	10	-0.6373	-2.27062	0.00114903	0.0126616	0.00883329	266	tags=80%, list=25%, signal=61%	KLRD1/SLAMF6/CRTAM/KLRC2/KLRC4/KLRC3/KLRC4-KLRK1/KLRK1	GOBP
GOBP_ANTIGEN_PROCESSING_AND_PRESENTATION_OF_PEPTIDE_OR_POLYSACCHARIDE_ANTIGEN_VIA_MHC_CLASS_II	GOBP_ANTIGEN_PROCESSING_AND_PRESENTATION_OF_PEPTIDE_OR_POLYSACCHARIDE_ANTIGEN_VIA_MHC_CLASS_II	13	0.586888	2.06034	0.00116455	0.0126749	0.00884256	301	tags=77%, list=28%, signal=56%	FCER1G/LGMN/IFI30/HLA-DQB1/HLA-DMB/FCGR2B/HLA-DRA/PYCARD/HLA-DQA1/CTSL	GOBP
GOBP_MACROPHAGE_ACTIVATION	GOBP_MACROPHAGE_ACTIVATION	21	0.507681	2.13225	0.00117201	0.0126749	0.00884256	159	tags=48%, list=15%, signal=41%	C1QA/AIF1/TYROBP/IFNGR2/HSPD1/CLU/GRN/VSIG4/FCGR2B/CCL3	GOBP
GOBP_REGULATION_OF_SYSTEM_PROCESS	GOBP_REGULATION_OF_SYSTEM_PROCESS	30	0.446163	2.09058	0.0011725	0.0126749	0.00884256	282	tags=60%, list=27%, signal=45%	AIF1/DAB2/APOE/FGG/APOA1/APOA2/FGB/TYMP/SPINK1/CCL3/AGT/TMIGD3/ATP1B1/GSTO1/FGA/CALM3/IL10/CTSC	GOBP
GOBP_RESPONSE_TO_OXYGEN_CONTAINING_COMPOUND	GOBP_RESPONSE_TO_OXYGEN_CONTAINING_COMPOUND	148	0.258575	1.82555	0.00122483	0.0130759	0.00912234	290	tags=41%, list=27%, signal=35%	SPP1/MMP12/CD14/AIF1/EGR1/FOLR2/CXCL9/SLPI/APOE/LGMN/ABCA1/CD68/FABP1/LY96/RBP4/RHOB/IL1B/APOA2/CD86/CLU/CYBB/MMP9/LY86/CXCL2/GPX1/CTSH/MRC1/GLUL/HES1/FCGR2B/RGS10/BNIP3/CES1/SPINK1/CCL3/RARRES2/TDO2/HCK/CXCL10/AGT/NUCKS1/C2/PTPRE/AKR1B10/HSP90AB1/CASP4/CARD16/CXCL1/MEF2C/CCL2/CASP1/A2M/LTA/CALM3/PYCARD/IL10/NAMPT/MIF/CXCL8/PKM/MPC2	GOBP
GOBP_REGULATION_OF_SUBSTRATE_ADHESION_DEPENDENT_CELL_SPREADING	GOBP_REGULATION_OF_SUBSTRATE_ADHESION_DEPENDENT_CELL_SPREADING	11	0.614481	2.04216	0.00122491	0.0130759	0.00912234	111	tags=55%, list=10%, signal=49%	DAB2/FGG/APOA1/GBP1/FGB/RAC1	GOBP
GOBP_REGULATION_OF_CELLULAR_KETONE_METABOLIC_PROCESS	GOBP_REGULATION_OF_CELLULAR_KETONE_METABOLIC_PROCESS	13	0.585128	2.05416	0.00123872	0.0131412	0.00916791	234	tags=69%, list=22%, signal=55%	DAB2/EGR1/APOC1/APOA1/FABP1/IL1B/CES1/FABP3/APOC2	GOBP
REACTOME_PLATELET_ACTIVATION_SIGNALING_AND_AGGREGATION	REACTOME_PLATELET_ACTIVATION_SIGNALING_AND_AGGREGATION	42	0.383977	2.00886	0.00127011	0.0133581	0.00931919	206	tags=43%, list=19%, signal=36%	FCER1G/SERPINA1/SELENOP/FGG/ALB/APOA1/SERPING1/F13A1/RHOB/FGB/CD63/CLU/RAC1/APOH/RARRES2/ORM1/PSAP/PLEK	REACTOME
REACTOME_RESPONSE_TO_ELEVATED_PLATELET_CYTOSOLIC_CA2	REACTOME_RESPONSE_TO_ELEVATED_PLATELET_CYTOSOLIC_CA2	31	0.449016	2.12736	0.0012748	0.0133581	0.00931919	346	tags=68%, list=33%, signal=47%	SERPINA1/SELENOP/FGG/ALB/APOA1/SERPING1/F13A1/FGB/CD63/CLU/APOH/RARRES2/ORM1/PSAP/PLEK/FGA/A2M/ORM2/TF/CFD/PDGFA	REACTOME
GOBP_DIGESTION	GOBP_DIGESTION	10	0.674279	2.1929	0.00132158	0.0136371	0.00951389	155	tags=70%, list=15%, signal=60%	APOA1/FABP1/RBP4/TFF3/APOA2/TYMP/SPINK1	GOBP
GOBP_DIGESTIVE_SYSTEM_PROCESS	GOBP_DIGESTIVE_SYSTEM_PROCESS	10	0.674279	2.1929	0.00132158	0.0136371	0.00951389	155	tags=70%, list=15%, signal=60%	APOA1/FABP1/RBP4/TFF3/APOA2/TYMP/SPINK1	GOBP
GOMF_PEPTIDE_BINDING	GOMF_PEPTIDE_BINDING	37	0.41486	2.09172	0.00132539	0.0136371	0.00951389	228	tags=46%, list=21%, signal=37%	C1QA/CD14/CST3/APOE/SLC40A1/MSR1/APOA1/HLA-DQB1/FCGRT/CLU/FCGR2B/CD1E/CD1C/HLA-DRA/PFDN1/HSP90AB1/MGST2	GOMF
GOMF_PROTEIN_SERINE_THREONINE_KINASE_ACTIVITY	GOMF_PROTEIN_SERINE_THREONINE_KINASE_ACTIVITY	25	-0.411816	-2.0863	0.00135708	0.0138796	0.00968301	509	tags=92%, list=48%, signal=49%	MAP3K7/CLK4/TTN/GRK2/SRPK2/RIOK1/CSNK1D/TGFBR3/HIPK2/SIK3/SLK/PASK/STK38/AAK1/STK4/MAP2K3/AKAP13/HIPK1/CDK11B/PRKCH/BRD2/CCND3/CDK11A	GOMF
GOBP_EXTERNAL_ENCAPSULATING_STRUCTURE_ORGANIZATION	GOBP_EXTERNAL_ENCAPSULATING_STRUCTURE_ORGANIZATION	17	0.548817	2.15705	0.0013787	0.0140168	0.00977875	198	tags=59%, list=19%, signal=49%	MMP12/CST3/TGFBI/GSN/PRDX4/MMP9/P4HA1/SERPINH1/AGT/DNAJB6	GOBP
GOBP_POSITIVE_REGULATION_OF_ION_TRANSPORT	GOBP_POSITIVE_REGULATION_OF_ION_TRANSPORT	19	0.517708	2.10017	0.00138931	0.014041	0.00979566	351	tags=79%, list=33%, signal=54%	CXCL9/LGALS3/IFNGR2/IL1B/CCL3/CXCL10/AGT/ATP1B1/GSTO1/CCL2/CALM3/MIF/GLRX/CCR1/COX17	GOBP
GOBP_POSITIVE_REGULATION_OF_PROTEOLYSIS	GOBP_POSITIVE_REGULATION_OF_PROTEOLYSIS	40	0.397432	2.05375	0.00143233	0.0143907	0.0100396	135	tags=35%, list=13%, signal=32%	HSPA1A/DAB2/HSPA1B/APOE/LGMN/ZFAND2A/GSN/HSPE1/NUPR1/IL1B/HSPD1/CLU/GRN/CTSH	GOBP
GOBP_REGULATION_OF_EPITHELIAL_CELL_MIGRATION	GOBP_REGULATION_OF_EPITHELIAL_CELL_MIGRATION	23	0.479688	2.08665	0.00151959	0.0151781	0.0105889	143	tags=48%, list=13%, signal=42%	DNAJA4/APOE/LGMN/HSPB1/RHOB/RAC1/APOH/MMP9/GRN/CTSH/GLUL	GOBP
GOBP_POSITIVE_REGULATION_OF_PROTEOLYSIS_INVOLVED_IN_CELLULAR_PROTEIN_CATABOLIC_PROCESS	GOBP_POSITIVE_REGULATION_OF_PROTEOLYSIS_INVOLVED_IN_CELLULAR_PROTEIN_CATABOLIC_PROCESS	12	0.601178	2.03762	0.00155062	0.015398	0.0107424	109	tags=50%, list=10%, signal=45%	HSPA1A/DAB2/HSPA1B/ZFAND2A/NUPR1/CLU	GOBP
GOBP_NEURON_DEATH	GOBP_NEURON_DEATH	32	0.427775	2.04583	0.00157754	0.0155748	0.0108657	159	tags=41%, list=15%, signal=36%	C1QA/EGR1/TYROBP/APOE/LGMN/NUPR1/GPNMB/CLU/GRN/GPX1/FCGR2B/BNIP3/CCL3	GOBP
GOBP_REGULATION_OF_MRNA_SPLICING_VIA_SPLICEOSOME	GOBP_REGULATION_OF_MRNA_SPLICING_VIA_SPLICEOSOME	15	-0.526769	-2.19912	0.00158727	0.0155808	0.0108699	511	tags=100%, list=48%, signal=53%	DDX5/SRPK2/RBM5/PTBP1/DDX17/RBM25/CELF2/SRSF7/TIA1/NUP98/RNPS1/YTHDC1/SF1/SRSF2	GOBP
GOBP_INTERLEUKIN_8_PRODUCTION	GOBP_INTERLEUKIN_8_PRODUCTION	14	0.583496	2.13146	0.00160295	0.0156448	0.0109145	91	tags=43%, list=9%, signal=40%	CD14/HSPA1A/HSPA1B/CHI3L1/IL1B/APOA2	GOBP
GOMF_ENDOPEPTIDASE_REGULATOR_ACTIVITY	GOMF_ENDOPEPTIDASE_REGULATOR_ACTIVITY	23	0.477287	2.0762	0.00162911	0.0158097	0.0110296	349	tags=70%, list=33%, signal=48%	CST3/SERPINA1/SLPI/SERPING1/CSTB/AMBP/SPINK1/SERPINH1/AGT/PTTG1/CARD16/A2M/TIMP2/PSME2/CSTA/GAPDH	GOMF
GOBP_MONOCYTE_CHEMOTAXIS	GOBP_MONOCYTE_CHEMOTAXIS	14	0.581944	2.12579	0.00166071	0.0160254	0.0111801	267	tags=71%, list=25%, signal=54%	AIF1/FOLR2/LGMN/CCL20/LGALS3/CCL3L3/CCL3/CXCL10/CCL2/CCL13	GOBP
GOCC_TRANSFERASE_COMPLEX	GOCC_TRANSFERASE_COMPLEX	52	-0.27874	-1.9618	0.00168554	0.0161367	0.0112577	677	tags=92%, list=64%, signal=35%	DCUN1D5/POLR2J/SNRPF/CDC16/BARD1/ANAPC13/MBIP/UBE2C/CKS1B/NAA20/POLR2J2/DCAF13/FBXO21/MAP3K7/KMT2A/CREBBP/CCNL2/RMND5A/KCTD10/KDM6B/PIGY/RIOK1/ENC1/ORMDL3/PIK3R1/SUPT3H/UBE4A/JARID2/ARMC8/YPEL5/FBXO9/ZSWIM6/SMURF2/CCNL1/MAT2A/AEBP2/RANBP2/PRPS1/POLR2A/CCNH/RPN1/CBLL1/CDKN1B/RNF19A/PHC3/SYVN1/CCND3/OGT	GOCC
GOBP_REGULATION_OF_SMALL_MOLECULE_METABOLIC_PROCESS	GOBP_REGULATION_OF_SMALL_MOLECULE_METABOLIC_PROCESS	25	0.47245	2.11527	0.00169114	0.0161367	0.0112577	234	tags=56%, list=22%, signal=45%	DAB2/EGR1/APOC1/APOE/APOA1/FABP1/NUPR1/IL1B/TFF3/AK4/CES1/PLEK/FABP3/APOC2	GOBP
GOBP_RESPONSE_TO_ORGANIC_CYCLIC_COMPOUND	GOBP_RESPONSE_TO_ORGANIC_CYCLIC_COMPOUND	63	0.34398	2.00704	0.00171033	0.0162292	0.0113222	273	tags=46%, list=26%, signal=36%	SPP1/HSPA1A/AIF1/DAB2/EGR1/HSPA1B/FOLR2/MSR1/PAK1/IL1B/APOA2/FKBP4/YWHAH/CLU/CYBB/GPX1/HES1/CES1/IL1RN/CCL3/CXCL10/AGT/HSP90AB1/CD83/MEF2C/CCL2/A2M/CALM3/IL10	GOBP
GOMF_MHC_CLASS_II_PROTEIN_COMPLEX_BINDING	GOMF_MHC_CLASS_II_PROTEIN_COMPLEX_BINDING	11	0.602265	2.00156	0.00176715	0.0166757	0.0116337	293	tags=82%, list=28%, signal=60%	HLA-DQB1/HLA-DMB/CD4/ATP1B1/HLA-DRA/HSP90AB1/HSP90AA1/PKM/HLA-DQA1	GOMF
GOBP_REGULATION_OF_HORMONE_SECRETION	GOBP_REGULATION_OF_HORMONE_SECRETION	18	0.519372	2.0772	0.0017864	0.0167647	0.0116958	191	tags=50%, list=18%, signal=42%	SPP1/DAB2/FGG/RBP4/IL1B/FGB/GLUL/SPINK1/AGT	GOBP
GOMF_HEAT_SHOCK_PROTEIN_BINDING	GOMF_HEAT_SHOCK_PROTEIN_BINDING	24	0.479584	2.10806	0.00182619	0.0170444	0.011891	215	tags=54%, list=20%, signal=44%	HSPA1A/HSPA1B/HSPA6/DNAJA4/APOA1/GBP1/APOA2/FKBP4/AHSA1/CHORDC1/DNAJB1/DNAJB6/HSP90AB1	GOMF
GOMF_CIS_REGULATORY_REGION_SEQUENCE_SPECIFIC_DNA_BINDING	GOMF_CIS_REGULATORY_REGION_SEQUENCE_SPECIFIC_DNA_BINDING	49	-0.29275	-1.97372	0.00188104	0.0174207	0.0121535	207	tags=41%, list=20%, signal=34%	SATB1/PBX4/ELL2/DMTF1/FOXP1/ETS1/MAZ/KLF12/RUNX3/LITAF/FOSL2/TGIF1/NR4A2/ZNF107/TIPARP/KLF13/BCL6/STAT4/CREM/SKIL	GOMF
GOCC_ORGANELLE_INNER_MEMBRANE	GOCC_ORGANELLE_INNER_MEMBRANE	50	0.370776	2.02032	0.00188691	0.0174207	0.0121535	521	tags=82%, list=49%, signal=44%	LGALS3/MRPL18/C15orf48/HSPD1/CLU/TIMM8B/MRPL17/NDUFB3/GATM/IFI27/MRPS18C/NDUFC1/NDUFB2/NDUFB5/MRPL34/MPC2/MRPS21/NDUFS4/MRPL20/COX16/NDUFA3/MRPL16/CHCHD1/NDUFA12/CHCHD10/MRPL42/UCP2/UQCC3/NDUFB8/TIMM10/MRPL21/HCCS/NDUFAF2/RNF13/COX5B/NDUFS7/MRPL12/MRPS18A/TIMM13/COX6B1/MRPL36	GOCC
GOBP_DNA_CONFORMATION_CHANGE	GOBP_DNA_CONFORMATION_CHANGE	19	-0.436999	-2.01837	0.00194039	0.0177431	0.0123784	414	tags=79%, list=39%, signal=49%	RSF1/RAD54L2/ANXA1/CHMP1A/MCM6/TOP2B/SUPV3L1/DDX3X/ATF7IP/G3BP1/DAXX/ATRX/WAPL/BRD2/SMCHD1	GOBP
GOMF_HELICASE_ACTIVITY	GOMF_HELICASE_ACTIVITY	14	-0.515759	-2.09009	0.00195198	0.0177431	0.0123784	522	tags=100%, list=49%, signal=51%	DDX59/DDX5/DDX17/EIF4A1/RAD54L2/MCM6/SMARCA2/SUPV3L1/DDX3X/G3BP1/DDX39A/ATRX/DDX46	GOMF
GOBP_NEGATIVE_REGULATION_OF_RESPONSE_TO_WOUNDING	GOBP_NEGATIVE_REGULATION_OF_RESPONSE_TO_WOUNDING	13	0.573411	2.01303	0.00195299	0.0177431	0.0123784	124	tags=46%, list=12%, signal=41%	SPP1/APOE/FGG/SERPING1/FGB/APOH	GOBP
GOBP_MYELOID_LEUKOCYTE_ACTIVATION	GOBP_MYELOID_LEUKOCYTE_ACTIVATION	36	0.407123	2.03047	0.00196498	0.0177576	0.0123885	284	tags=53%, list=27%, signal=40%	C1QA/AIF1/FCER1G/TYROBP/PTGDS/IFNGR2/HSPD1/CLU/GRN/VSIG4/FCGR2B/CCL3/PLA2G2A/PYCARD/UBD/IL10/MIF/CTSC/CXCL8	GOBP
GOBP_CELLULAR_RESPIRATION	GOBP_CELLULAR_RESPIRATION	21	0.493749	2.07374	0.0019932	0.0179178	0.0125003	508	tags=95%, list=48%, signal=51%	NUPR1/AK4/BNIP3/NDUFB3/NDUFC1/NDUFB2/NDUFB5/COA6/NDUFS4/C2orf69/BLOC1S1/NDUFA3/NDUFA12/CHCHD10/UQCC3/IDH1/NDUFB8/COX5B/NDUFS7/ETFB	GOBP
GOBP_CELLULAR_RESPONSE_TO_OXYGEN_CONTAINING_COMPOUND	GOBP_CELLULAR_RESPONSE_TO_OXYGEN_CONTAINING_COMPOUND	110	0.27557	1.82213	0.00200832	0.0179592	0.0125291	290	tags=44%, list=27%, signal=35%	SPP1/CD14/AIF1/EGR1/FOLR2/CXCL9/LGMN/ABCA1/CD68/FABP1/LY96/RHOB/IL1B/CD86/CLU/CYBB/MMP9/LY86/CXCL2/GPX1/MRC1/HES1/FCGR2B/RGS10/BNIP3/CES1/SPINK1/CCL3/RARRES2/HCK/CXCL10/AGT/NUCKS1/PTPRE/AKR1B10/CASP4/CARD16/CXCL1/MEF2C/CCL2/CASP1/PYCARD/IL10/NAMPT/MIF/CXCL8/PKM/MPC2	GOBP
GOBP_T_CELL_RECEPTOR_SIGNALING_PATHWAY	GOBP_T_CELL_RECEPTOR_SIGNALING_PATHWAY	28	-0.396864	-2.12549	0.00205784	0.0183062	0.0127713	181	tags=50%, list=17%, signal=43%	CD8B/CD247/CD28/TESPA1/INPP5D/BTN3A3/BTN3A2/TXK/CBLB/CTLA4/CCR7/FYN/CD8A/PDE4D	GOBP
GOBP_SECRETION	GOBP_SECRETION	63	0.33752	1.96935	0.00215976	0.0190684	0.013303	411	tags=62%, list=39%, signal=40%	SPP1/DAB2/PTGDS/APOE/ABCA1/FGG/PAK1/RBP4/IL1B/FGB/NME1/GLUL/HK2/FCGR2B/CES1/SPINK1/IL1RN/CCL3/HCK/AGT/PLEK/PLA2G2A/SNAPIN/FGA/MEF2C/TMEM167A/CALM3/MIF/MPC2/CD300A/CKLF/CCR1/SOX4/CD33/RAB31/XBP1/LGALS9/HLA-DRB1/CHMP2A	GOBP
GOBP_REGULATION_OF_MULTICELLULAR_ORGANISMAL_DEVELOPMENT	GOBP_REGULATION_OF_MULTICELLULAR_ORGANISMAL_DEVELOPMENT	117	0.275362	1.85689	0.00216585	0.0190684	0.013303	148	tags=27%, list=14%, signal=26%	SPP1/HSPA1A/HSPA1B/C1QC/TYROBP/STAB1/HSPB1/MAFB/IL4I1/LGALS3/TMEM176B/CHI3L1/NUPR1/RBP4/RHOB/LGALS1/IL1B/GPNMB/CD86/YWHAH/FGL2/CYBB/TYMP/APOH/MMP9/GRN/CTSH/CD4/GLUL/HES1/HK2/FCGR2B	GOBP
GOBP_NEGATIVE_REGULATION_OF_PROTEOLYSIS	GOBP_NEGATIVE_REGULATION_OF_PROTEOLYSIS	43	0.370848	1.9432	0.00220545	0.0192847	0.0134539	349	tags=58%, list=33%, signal=41%	CST3/SERPINA1/SLPI/SERPING1/CSTB/FABP1/CTSB/AMBP/MMP9/GPX1/SPINK1/SERPINH1/AGT/PTTG1/DNAJB6/HSP90AB1/CARD16/VTN/A2M/IL10/PLAUR/TIMP2/TP53/CSTA/GAPDH	GOBP
GOBP_CELLULAR_HORMONE_METABOLIC_PROCESS	GOBP_CELLULAR_HORMONE_METABOLIC_PROCESS	12	0.58865	1.99516	0.002213	0.0192847	0.0134539	82	tags=42%, list=8%, signal=39%	SPP1/DAB2/EGR1/IL4I1/RBP4	GOBP
GOCC_ENDOSOME	GOCC_ENDOSOME	92	0.29122	1.86303	0.00223317	0.0193617	0.0135076	208	tags=35%, list=20%, signal=31%	CD14/APOE/LGMN/FCGR1A/ABCA1/CD68/APOA1/CTSB/FCGR1B/NCF4/LY96/RHOB/VAMP5/HLA-DQB1/FCGRT/APOA2/GPNMB/CD63/HSPD1/RAC1/HLA-DMB/GRN/CTSH/CD4/MRC1/AP2S1/CD1E/CD1C/SLC15A3/PSAP/PLD3/HLA-DRA	GOCC
GOBP_NEGATIVE_REGULATION_OF_CELL_PROJECTION_ORGANIZATION	GOBP_NEGATIVE_REGULATION_OF_CELL_PROJECTION_ORGANIZATION	11	0.590549	1.96262	0.00225046	0.0194131	0.0135435	146	tags=55%, list=14%, signal=48%	SPP1/DAB2/APOE/FKBP4/YWHAH/HES1	GOBP
GOBP_ATP_METABOLIC_PROCESS	GOBP_ATP_METABOLIC_PROCESS	28	0.440387	2.02349	0.00226601	0.019449	0.0135685	524	tags=93%, list=49%, signal=48%	HSPA1A/HSPA1B/NUPR1/AK4/HK2/NDUFB3/ATP1B1/NDUFC1/NDUFB2/NDUFB5/COA6/PKM/NDUFS4/C2orf69/TP53/GAPDH/NDUFA3/NDUFA12/CHCHD10/UQCC3/NDUFB8/TPI1/COX5B/NDUFS7/ALDOA/GALK1	GOBP
GOMF_PROTEIN_SERINE_KINASE_ACTIVITY	GOMF_PROTEIN_SERINE_KINASE_ACTIVITY	19	-0.432588	-1.998	0.00230503	0.0196849	0.0137331	509	tags=95%, list=48%, signal=50%	MAP3K7/CLK4/TTN/SRPK2/RIOK1/CSNK1D/HIPK2/SIK3/SLK/PASK/STK38/AAK1/STK4/MAP2K3/HIPK1/CDK11B/PRKCH/CDK11A	GOMF
REACTOME_SUMOYLATION	REACTOME_SUMOYLATION	17	-0.45491	-1.98582	0.00233824	0.0198622	0.0138568	525	tags=94%, list=49%, signal=48%	STAG2/CREBBP/SENP5/RAD21/RELA/DDX5/DDX17/SAFB/HIPK2/TOP2B/NUP98/RANBP2/DAXX/SATB1/PHC3/NR4A2	REACTOME
GOBP_CELLULAR_RESPONSE_TO_HEAT	GOBP_CELLULAR_RESPONSE_TO_HEAT	18	0.512039	2.04787	0.00234904	0.0198622	0.0138568	377	tags=78%, list=36%, signal=51%	HSPA1A/HSPA1B/HSPA6/BAG3/CXCL10/CHORDC1/DNAJB1/DNAJB6/HSP90AB1/HSP90AA1/HSBP1/TFEC/HIKESHI/DNAJC2	GOBP
GOCC_PLATELET_ALPHA_GRANULE_LUMEN	GOCC_PLATELET_ALPHA_GRANULE_LUMEN	17	0.53428	2.09991	0.00237717	0.020001	0.0139536	346	tags=76%, list=33%, signal=52%	SERPINA1/FGG/ALB/SERPING1/F13A1/FGB/CLU/ORM1/FGA/A2M/ORM2/CFD/PDGFA	GOCC
GOBP_DEFENSE_RESPONSE_TO_SYMBIONT	GOBP_DEFENSE_RESPONSE_TO_SYMBIONT	27	0.455614	2.08265	0.00244159	0.0204423	0.0142615	188	tags=44%, list=18%, signal=38%	RNASE1/MMP12/CXCL9/RNASE6/GBP1/IFNGR2/IL1B/FGL2/BNIP3/GBP3/IFI27/CXCL10	GOBP
GOBP_REGULATION_OF_PROTEASOMAL_PROTEIN_CATABOLIC_PROCESS	GOBP_REGULATION_OF_PROTEASOMAL_PROTEIN_CATABOLIC_PROCESS	18	0.510466	2.04158	0.00246157	0.020509	0.014308	134	tags=44%, list=13%, signal=40%	HSPA1A/DAB2/HSPA1B/APOE/ZFAND2A/NUPR1/CLU/GPX1	GOBP
HALLMARK_XENOBIOTIC_METABOLISM	HALLMARK_XENOBIOTIC_METABOLISM	18	0.5088	2.03492	0.0024897	0.0206357	0.0143964	275	tags=67%, list=26%, signal=50%	PTGDS/APOE/TMEM176B/BLVRB/FABP1/RBP4/CES1/CBR1/TDO2/GSTO1/VTN/CYB5A	HALLMARK
GOCC_ENDOCYTIC_VESICLE	GOCC_ENDOCYTIC_VESICLE	42	0.372035	1.94639	0.00250093	0.0206357	0.0143964	150	tags=36%, list=14%, signal=32%	APOE/HSPH1/FCGR1A/STAB1/ABCA1/MSR1/GSN/APOA1/FCGR1B/NCF4/HLA-DQB1/CD163/CYBB/CD4/AP2S1	GOCC
GOBP_NEGATIVE_REGULATION_OF_CELL_GROWTH	GOBP_NEGATIVE_REGULATION_OF_CELL_GROWTH	13	0.563395	1.97787	0.00254931	0.0209337	0.0146043	15	tags=31%, list=1%, signal=31%	SPP1/HSPA1A/DAB2/HSPA1B	GOBP
GOBP_SECONDARY_ALCOHOL_METABOLIC_PROCESS	GOBP_SECONDARY_ALCOHOL_METABOLIC_PROCESS	10	0.646271	2.10181	0.00259551	0.0212111	0.0147979	154	tags=60%, list=15%, signal=52%	NPC2/APOE/ABCA1/APOA1/APOA2/CES1	GOBP
REACTOME_SIGNALING_BY_GPCR	REACTOME_SIGNALING_BY_GPCR	50	-0.280028	-1.91122	0.00275976	0.022446	0.0156594	151	tags=36%, list=14%, signal=32%	AKAP13/GNG2/XCL2/KPNA2/ARHGEF3/UTS2/GPR65/RGS13/PRKCH/CXCR6/RGS5/GPR18/CCR7/PDE4D/PTGER4/S1PR1/CXCR4/CD55	REACTOME
GOBP_NEGATIVE_REGULATION_OF_CELL_ADHESION	GOBP_NEGATIVE_REGULATION_OF_CELL_ADHESION	43	0.363836	1.90646	0.00280651	0.0227181	0.0158492	157	tags=35%, list=15%, signal=31%	MMP12/FGG/IL4I1/TGFBI/LGALS3/FGL1/APOA1/GBP1/GPNMB/CD86/FGL2/RDX/VSIG4/FCGR2B/IL1RN	GOBP
GOBP_CELL_CELL_SIGNALING	GOBP_CELL_CELL_SIGNALING	92	0.287195	1.83728	0.00289045	0.023174	0.0161673	291	tags=41%, list=27%, signal=33%	SPP1/C1QA/DAB2/EGR1/TYROBP/CXCL9/APOE/LGMN/STAB1/CCL20/ABCA1/FGG/RBP4/IL1B/GPNMB/FGB/YWHAH/RAC1/GLUL/HES1/RGS10/SPINK1/IL1RN/CCL3/CXCL10/AGT/TNFSF10/SNAPIN/FGA/MEF2C/CCL2/LTA/CALM3/CCL13/NAMPT/MIF/MPC2/GABARAP	GOBP
GOCC_VESICLE_MEMBRANE	GOCC_VESICLE_MEMBRANE	117	0.27198	1.83408	0.0029096	0.023174	0.0161673	150	tags=26%, list=14%, signal=25%	CD14/DAB2/FCER1G/TYROBP/APOE/FCGR2A/FCGR1A/STAB1/MSR1/CD68/LGALS3/FCGR1B/GBP1/IFNGR2/NCF4/LY96/RHOB/VAMP5/HLA-DQB1/FCGRT/GPNMB/CD163/CD63/RAC1/CYBB/HLA-DMB/CD4/AP1S2/MRC1/AP2S1	GOCC
GOBP_NEUTRAL_LIPID_METABOLIC_PROCESS	GOBP_NEUTRAL_LIPID_METABOLIC_PROCESS	11	0.583624	1.93961	0.00291502	0.023174	0.0161673	134	tags=55%, list=13%, signal=48%	APOC1/APOE/APOA1/APOA2/APOH/GPX1	GOBP
GOBP_NEGATIVE_REGULATION_OF_CELL_ACTIVATION	GOBP_NEGATIVE_REGULATION_OF_CELL_ACTIVATION	40	0.37786	1.95261	0.00293067	0.023174	0.0161673	148	tags=35%, list=14%, signal=31%	MNDA/TYROBP/APOE/FGG/LST1/IL4I1/LGALS3/FGL1/GPNMB/CD86/FGL2/GRN/VSIG4/FCGR2B	GOBP
GOBP_REGULATION_OF_PROTEIN_STABILITY	GOBP_REGULATION_OF_PROTEIN_STABILITY	40	0.377907	1.95285	0.00293067	0.023174	0.0161673	350	tags=60%, list=33%, signal=42%	HSPA1A/HSPA1B/TYROBP/BAG3/GSN/APOA1/IFI30/APOA2/HSPD1/CLU/GRN/CTSH/ATP1B1/HSP90AB1/MFSD1/HSP90AA1/TCP1/STX12/PYCARD/TF/HYPK/TP53/GAPDH/SOX4	GOBP
GOMF_TRANSCRIPTION_REGULATOR_ACTIVITY	GOMF_TRANSCRIPTION_REGULATOR_ACTIVITY	87	-0.224308	-1.82135	0.00296232	0.0233163	0.0162665	287	tags=45%, list=27%, signal=36%	NUP98/FOSB/PMF1/IKZF3/AKIRIN2/KDM5A/ZNF331/ATF7IP/AKIRIN1/AEBP2/DAXX/CSRNP1/SATB1/IRF2BPL/PBX4/DMTF1/MED15/LCOR/TLE4/ARID5A/FOXP1/LPIN1/SF1/ETS1/MAZ/KLF12/RUNX3/LITAF/PCBP1/FOSL2/TGIF1/SRSF2/NR4A2/ZNF107/KLF13/BCL6/STAT4/CREM/SKIL	GOMF
GOBP_IMMUNE_RESPONSE_REGULATING_CELL_SURFACE_RECEPTOR_SIGNALING_PATHWAY	GOBP_IMMUNE_RESPONSE_REGULATING_CELL_SURFACE_RECEPTOR_SIGNALING_PATHWAY	51	-0.283875	-1.959	0.00300775	0.0235653	0.0164402	181	tags=41%, list=17%, signal=36%	CD8B/CD247/FOXP1/CD28/TESPA1/INPP5D/KLRC2/BTN3A3/BTN3A2/TXK/PRKCH/CBLB/KLRC4/KLRC3/CTLA4/CCR7/FYN/CD8A/PDE4D/KLRC4-KLRK1/KLRK1	GOBP
GOBP_ANTIGEN_RECEPTOR_MEDIATED_SIGNALING_PATHWAY	GOBP_ANTIGEN_RECEPTOR_MEDIATED_SIGNALING_PATHWAY	35	-0.336849	-1.98309	0.00307159	0.0239214	0.0166887	181	tags=46%, list=17%, signal=39%	CD8B/CD247/FOXP1/CD28/TESPA1/INPP5D/BTN3A3/BTN3A2/TXK/PRKCH/CBLB/CTLA4/CCR7/FYN/CD8A/PDE4D	GOBP
GOBP_NEGATIVE_REGULATION_OF_PROTEIN_LOCALIZATION	GOBP_NEGATIVE_REGULATION_OF_PROTEIN_LOCALIZATION	10	0.641511	2.08633	0.00308121	0.0239214	0.0166887	86	tags=50%, list=8%, signal=46%	DAB2/APOE/BAG3/GBP1/IL1B	GOBP
GOCC_ENDOCYTIC_VESICLE_MEMBRANE	GOCC_ENDOCYTIC_VESICLE_MEMBRANE	23	0.456495	1.98576	0.00310921	0.0240296	0.0167641	150	tags=43%, list=14%, signal=38%	APOE/FCGR1A/STAB1/MSR1/FCGR1B/HLA-DQB1/CD163/CYBB/CD4/AP2S1	GOCC
GOBP_HORMONE_METABOLIC_PROCESS	GOBP_HORMONE_METABOLIC_PROCESS	17	0.526435	2.06908	0.00313812	0.0241437	0.0168438	82	tags=35%, list=8%, signal=33%	SPP1/DAB2/EGR1/IL4I1/CTSB/RBP4	GOBP
GOBP_REGULATION_OF_CELL_DEVELOPMENT	GOBP_REGULATION_OF_CELL_DEVELOPMENT	32	0.410143	1.96151	0.00317065	0.0242847	0.0169421	146	tags=38%, list=14%, signal=33%	SPP1/DAB2/TYROBP/FGG/APOA1/GBP1/IL1B/FGB/YWHAH/RAC1/GRN/HES1	GOBP
GOBP_POSITIVE_REGULATION_OF_TUMOR_NECROSIS_FACTOR_SUPERFAMILY_CYTOKINE_PRODUCTION	GOBP_POSITIVE_REGULATION_OF_TUMOR_NECROSIS_FACTOR_SUPERFAMILY_CYTOKINE_PRODUCTION	20	0.47527	1.97206	0.00329767	0.0250919	0.0175052	286	tags=60%, list=27%, signal=45%	CD14/TYROBP/HSPB1/LY96/CD86/CLU/CYBB/CCL3/ORM1/PYCARD/MIF/ORM2	GOBP
GOBP_REGULATION_OF_CELL_DEATH	GOBP_REGULATION_OF_CELL_DEATH	163	0.245178	1.75447	0.00331756	0.0250919	0.0175052	282	tags=38%, list=27%, signal=33%	C1QA/HSPA1A/AIF1/DAB2/EGR1/HSPA1B/MNDA/TYROBP/APOE/SLC40A1/LGMN/BAG3/HSPB1/FGG/ALB/LGALS3/GSN/FABP1/CTSB/NUPR1/RHOB/LGALS1/IL1B/GPNMB/FGB/NME1/HSPD1/CLU/ATF5/G0S2/APOH/MMP9/GRN/GPX1/CTSH/LGALS2/FCGR2B/BNIP3/CCL3/KRT18/HCK/CXCL10/AGT/DNAJB6/TNFSF10/CSF1R/HSP90AB1/CASP4/SDF2L1/HSP90AA1/CARD16/FGA/MEF2C/CCL2/CASP1/TCP1/LTA/PYCARD/UBD/IL10/MIF/CTSC	GOBP
GOBP_LIPOPROTEIN_METABOLIC_PROCESS	GOBP_LIPOPROTEIN_METABOLIC_PROCESS	10	0.638136	2.07536	0.00332526	0.0250919	0.0175052	143	tags=60%, list=13%, signal=52%	APOC1/APOE/ABCA1/APOA1/APOA2/GLUL	GOBP
GOBP_RESPONSE_TO_INTERFERON_GAMMA	GOBP_RESPONSE_TO_INTERFERON_GAMMA	27	0.447606	2.04604	0.00333481	0.0250919	0.0175052	349	tags=70%, list=33%, signal=48%	AIF1/CCL20/GSN/GBP1/CCL3L3/MRC1/CCL3/CXCL16/HCK/GBP3/HSP90AB1/GBP2/CCL2/CASP1/CCL13/UBD/GBP5/TP53/GAPDH	GOBP
GOBP_MRNA_PROCESSING	GOBP_MRNA_PROCESSING	48	-0.276538	-1.84117	0.00335904	0.0251634	0.0175551	651	tags=90%, list=61%, signal=36%	YBX1/SNRPF/BARD1/ALYREF/LSM3/GEMIN7/FIP1L1/LSM7/SF3B6/AQR/NCL/LUC7L3/SF3A1/DDX5/SRPK2/RBM5/PTBP1/DDX17/RBM25/CELF2/SLTM/SAFB/CASC3/SRSF7/PAN3/TIA1/SCAF8/SYNCRIP/PHF5A/NUP98/RNPS1/YTHDC1/LUC7L/PRPF38B/DDX39A/SF1/DDX46/SRRT/SRSF2/CDK11B/TSEN54/CDK11A/CNOT6L	GOBP
GOMF_DNA_BINDING_TRANSCRIPTION_FACTOR_ACTIVITY	GOMF_DNA_BINDING_TRANSCRIPTION_FACTOR_ACTIVITY	47	-0.295083	-1.9503	0.00337613	0.0251809	0.0175674	210	tags=43%, list=20%, signal=36%	CSRNP1/SATB1/PBX4/DMTF1/FOXP1/ETS1/MAZ/KLF12/RUNX3/LITAF/PCBP1/FOSL2/TGIF1/NR4A2/ZNF107/KLF13/BCL6/STAT4/CREM/SKIL	GOMF
GOBP_ALCOHOL_METABOLIC_PROCESS	GOBP_ALCOHOL_METABOLIC_PROCESS	23	0.455709	1.98234	0.00343939	0.0255412	0.0178187	212	tags=48%, list=20%, signal=39%	DAB2/NPC2/APOE/ABCA1/APOA1/RBP4/APOA2/CES1/PLEK/PCBD1/AKR1B10	GOBP
GOBP_GRANULOCYTE_MIGRATION	GOBP_GRANULOCYTE_MIGRATION	29	0.431829	2.00388	0.00345845	0.0255715	0.0178399	358	tags=72%, list=34%, signal=49%	FCER1G/CXCL9/CCL20/LGALS3/IL1B/CCL3L3/RAC1/CXCL2/CCL3/RARRES2/CXCL10/CSF1R/CXCL1/CCL2/CCL13/CXCL8/CD300A/CKLF/C3AR1/MDK/SLAMF8	GOBP
GOBP_B_CELL_MEDIATED_IMMUNITY	GOBP_B_CELL_MEDIATED_IMMUNITY	31	0.421169	1.99543	0.00360213	0.0265192	0.018501	148	tags=39%, list=14%, signal=34%	C1QB/C1QA/FCER1G/C1QC/FCGR1A/SERPING1/HLA-DQB1/HSPD1/CLU/FCGR3A/HLA-DMB/FCGR2B	GOBP
GOBP_LYMPHOCYTE_COSTIMULATION	GOBP_LYMPHOCYTE_COSTIMULATION	11	-0.525414	-1.96273	0.00364302	0.026705	0.0186306	155	tags=64%, list=15%, signal=55%	CD5/CD28/CD3E/CCR7/FYN/KLRC4-KLRK1/KLRK1	GOBP
GOBP_REGULATION_OF_CELL_POPULATION_PROLIFERATION	GOBP_REGULATION_OF_CELL_POPULATION_PROLIFERATION	165	0.248296	1.78199	0.00366878	0.026779	0.0186822	193	tags=29%, list=18%, signal=28%	MMP12/HSPA1A/AIF1/DAB2/EGR1/HSPA1B/MNDA/TYROBP/FOLR2/CXCL9/APOE/LGMN/LST1/IL4I1/LGALS3/PAK1/IFI30/NUPR1/RBP4/IL1B/CCDC117/CCL3L3/GPNMB/CD86/NME1/PRDX4/CLU/ATF5/FCGR3A/APOH/HLA-DMB/MMP9/GRN/GPX1/CTSH/GLUL/VSIG4/HES1/FCGR2B/SPINK1/TNFSF13B/SKAP2/CCDC88A/S100A11/HCK/CXCL10/AGT/TMIGD3	GOBP
GOBP_REGULATION_OF_CELL_MORPHOGENESIS_INVOLVED_IN_DIFFERENTIATION	GOBP_REGULATION_OF_CELL_MORPHOGENESIS_INVOLVED_IN_DIFFERENTIATION	13	0.552002	1.93787	0.00368556	0.0267869	0.0186878	111	tags=46%, list=10%, signal=42%	DAB2/FGG/APOA1/GBP1/FGB/RAC1	GOBP
GOBP_NEGATIVE_REGULATION_OF_EXTRINSIC_APOPTOTIC_SIGNALING_PATHWAY	GOBP_NEGATIVE_REGULATION_OF_EXTRINSIC_APOPTOTIC_SIGNALING_PATHWAY	15	0.544489	2.0324	0.00372664	0.0269708	0.0188161	134	tags=47%, list=13%, signal=41%	HSPA1A/HSPA1B/FGG/LGALS3/IL1B/FGB/GPX1	GOBP
GOBP_REGULATION_OF_LIPID_METABOLIC_PROCESS	GOBP_REGULATION_OF_LIPID_METABOLIC_PROCESS	31	0.420057	1.99016	0.00376223	0.0270451	0.0188679	234	tags=48%, list=22%, signal=39%	DAB2/EGR1/NPC2/APOC1/APOE/APOA1/FABP1/IL1B/APOA2/CES1/RARRES2/AGT/PSAP/FABP3/APOC2	GOBP
GOBP_HORMONE_TRANSPORT	GOBP_HORMONE_TRANSPORT	23	0.449087	1.95353	0.00376956	0.0270451	0.0188679	191	tags=43%, list=18%, signal=36%	SPP1/DAB2/FGG/RBP4/IL1B/FGB/GLUL/SPINK1/IL1RN/AGT	GOBP
GOMF_CARBOXYLIC_ACID_BINDING	GOMF_CARBOXYLIC_ACID_BINDING	15	0.543647	2.02925	0.00378442	0.0270451	0.0188679	232	tags=60%, list=22%, signal=48%	FOLR2/APOC1/PTGDS/ALB/FABP1/GLUL/P4HA1/PSAP/FABP3	GOMF
GOCC_PLATELET_ALPHA_GRANULE	GOCC_PLATELET_ALPHA_GRANULE	18	0.495133	1.98026	0.00381661	0.0271616	0.0189491	346	tags=72%, list=33%, signal=50%	SERPINA1/FGG/ALB/SERPING1/F13A1/FGB/CLU/ORM1/FGA/A2M/ORM2/CFD/PDGFA	GOCC
GOCC_AZUROPHIL_GRANULE_LUMEN	GOCC_AZUROPHIL_GRANULE_LUMEN	19	0.487627	1.97814	0.00384597	0.0271976	0.0189743	286	tags=68%, list=27%, signal=51%	MNDA/NPC2/LYZ/RNASET2/GRN/CREG1/MAN2B1/TUBB/FTL/VAT1/PYCARD/CTSC/ORM2	GOCC
GOMF_ENZYME_INHIBITOR_ACTIVITY	GOMF_ENZYME_INHIBITOR_ACTIVITY	37	0.384367	1.93798	0.00385353	0.0271976	0.0189743	272	tags=49%, list=26%, signal=37%	CST3/SERPINA1/SLPI/APOC1/HSPB1/LGALS3/SERPING1/CSTB/APOA2/AMBP/SPINK1/SERPINH1/AGT/PTTG1/APOC2/CARD16/A2M/CDKN2C	GOMF
GOBP_ANTIGEN_PROCESSING_AND_PRESENTATION_OF_EXOGENOUS_PEPTIDE_ANTIGEN	GOBP_ANTIGEN_PROCESSING_AND_PRESENTATION_OF_EXOGENOUS_PEPTIDE_ANTIGEN	12	0.570505	1.93366	0.00390323	0.0274351	0.01914	301	tags=75%, list=28%, signal=54%	FCER1G/LGMN/IFI30/HLA-DQB1/HLA-DMB/FCGR2B/HLA-DRA/HLA-DQA1/CTSL	GOBP
GOBP_RESPONSE_TO_ABIOTIC_STIMULUS	GOBP_RESPONSE_TO_ABIOTIC_STIMULUS	88	0.293675	1.86956	0.00392656	0.0274859	0.0191755	201	tags=33%, list=19%, signal=29%	CD14/HSPA1A/AIF1/EGR1/HSPA1B/HSPA6/DNAJA4/LGMN/BAG3/GSN/CHI3L1/FABP1/RHOB/IL1B/DNAJB4/HSPD1/CYBB/AK4/MMP9/GPX1/HK2/BNIP3/CXCL10/CHORDC1/AGT/DNAJB1/DNAJB6/ATP1B1/NUCKS1	GOBP
GOBP_REGULATION_OF_ENDOTHELIAL_CELL_MIGRATION	GOBP_REGULATION_OF_ENDOTHELIAL_CELL_MIGRATION	19	0.485046	1.96767	0.0040169	0.0279817	0.0195213	143	tags=47%, list=13%, signal=42%	DNAJA4/APOE/LGMN/HSPB1/RHOB/RAC1/APOH/GRN/GLUL	GOBP
GOBP_AMEBOIDAL_TYPE_CELL_MIGRATION	GOBP_AMEBOIDAL_TYPE_CELL_MIGRATION	34	0.383864	1.88419	0.00403015	0.0279817	0.0195213	143	tags=38%, list=13%, signal=34%	DNAJA4/APOE/LGMN/HSPB1/APOA1/RHOB/RAC1/APOH/MMP9/GRN/GPX1/CTSH/GLUL	GOBP
GOBP_RESPONSE_TO_STEROID_HORMONE	GOBP_RESPONSE_TO_STEROID_HORMONE	34	0.382878	1.87935	0.00413551	0.0285122	0.0198914	122	tags=29%, list=11%, signal=27%	SPP1/HSPA1A/AIF1/DAB2/HSPA1B/PAK1/APOA2/FKBP4/YWHAH/CYBB	GOBP
GOBP_POSITIVE_REGULATION_OF_SECRETION	GOBP_POSITIVE_REGULATION_OF_SECRETION	23	0.4466	1.94271	0.00415477	0.0285122	0.0198914	411	tags=74%, list=39%, signal=46%	SPP1/DAB2/FGG/RBP4/IL1B/FGB/GLUL/SPINK1/AGT/FGA/MIF/MPC2/SOX4/CD33/XBP1/HLA-DRB1/CHMP2A	GOBP
GOBP_ANTIGEN_PROCESSING_AND_PRESENTATION	GOBP_ANTIGEN_PROCESSING_AND_PRESENTATION	26	0.427729	1.93447	0.0041726	0.0285122	0.0198914	313	tags=65%, list=30%, signal=47%	FCER1G/LGMN/CD68/IFI30/HLA-DQB1/FGL2/HLA-DMB/CTSH/FCGR2B/CD1E/CD1C/HLA-DRA/PYCARD/HLA-DQA1/ICAM1/CTSL/CD1B	GOBP
GOBP_EXPORT_FROM_CELL	GOBP_EXPORT_FROM_CELL	60	0.329787	1.90142	0.00417333	0.0285122	0.0198914	352	tags=53%, list=33%, signal=38%	SPP1/DAB2/PTGDS/APOE/SLC40A1/ABCA1/FGG/PAK1/RBP4/IL1B/FGB/GLUL/FCGR2B/SPINK1/IL1RN/CCL3/HCK/AGT/ATP1B1/PLEK/SNAPIN/FGA/MEF2C/TMEM167A/CALM3/MIF/MPC2/CD300A/CKLF/CCR1/SOX4/CD33	GOBP
GOBP_ENERGY_DERIVATION_BY_OXIDATION_OF_ORGANIC_COMPOUNDS	GOBP_ENERGY_DERIVATION_BY_OXIDATION_OF_ORGANIC_COMPOUNDS	24	0.459658	2.02048	0.00422234	0.0285283	0.0199027	508	tags=92%, list=48%, signal=49%	NUPR1/AK4/BNIP3/NDUFB3/NDUFC1/NDUFB2/NDUFB5/COA6/NDUFS4/C2orf69/UGP2/TP53/BLOC1S1/NDUFA3/NDUFA12/CHCHD10/UQCC3/IDH1/NDUFB8/COX5B/NDUFS7/ETFB	GOBP
GOMF_OXIDOREDUCTASE_ACTIVITY_ACTING_ON_NAD_P_H	GOMF_OXIDOREDUCTASE_ACTIVITY_ACTING_ON_NAD_P_H	13	0.545802	1.9161	0.0042249	0.0285283	0.0199027	489	tags=100%, list=46%, signal=55%	CYBB/NDUFB3/CBR1/NDUFC1/NDUFB2/NDUFB5/NCF2/NDUFS4/NDUFA3/NDUFA12/NDUFB8/AKR1C1/NDUFS7	GOMF
GOBP_REGULATION_OF_ENDOCYTOSIS	GOBP_REGULATION_OF_ENDOCYTOSIS	21	0.472178	1.98314	0.00423019	0.0285283	0.0199027	324	tags=67%, list=31%, signal=47%	CD14/DAB2/APOC1/APOE/LGALS3/CD63/CLU/RAC1/AP2S1/APOC2/VTN/CALM3/CD300A/TF	GOBP
GOBP_PROTEIN_POLYMERIZATION	GOBP_PROTEIN_POLYMERIZATION	31	0.416618	1.97387	0.0042425	0.0285283	0.0199027	130	tags=35%, list=12%, signal=32%	HSPA1A/AIF1/HSPA1B/FGG/GSN/PAK1/FGB/FKBP4/RAC1/RDX/ARHGAP18	GOBP
GOBP_POSITIVE_REGULATION_OF_PROTEIN_CONTAINING_COMPLEX_ASSEMBLY	GOBP_POSITIVE_REGULATION_OF_PROTEIN_CONTAINING_COMPLEX_ASSEMBLY	19	0.480939	1.95101	0.00430178	0.0288135	0.0201016	343	tags=74%, list=32%, signal=51%	HSPA1A/HSPA1B/ABCA1/LGALS3/PAK1/CLU/RAC1/HCK/PLEK/HSP90AA1/PYCARD/GBP5/CAPG/TP53	GOBP
REACTOME_INTERFERON_GAMMA_SIGNALING	REACTOME_INTERFERON_GAMMA_SIGNALING	18	0.49033	1.96105	0.00432549	0.0288591	0.0201334	298	tags=67%, list=28%, signal=49%	FCGR1A/IFI30/FCGR1B/GBP1/IFNGR2/HLA-DQB1/GBP3/HLA-DRA/GBP2/HLA-DQA1/GBP5/ICAM1	REACTOME
GOBP_RESPONSE_TO_BACTERIUM	GOBP_RESPONSE_TO_BACTERIUM	95	0.276046	1.79033	0.00438272	0.0291173	0.0203136	284	tags=44%, list=27%, signal=36%	CD14/FCER1G/CXCL9/SLPI/RNASE6/STAB1/CCL20/ABCA1/CD68/LYZ/C15orf48/LY96/IL1B/DEFB1/FGB/CD86/GRN/LY86/CXCL2/GPX1/CD4/MRC1/FCGR2B/BNIP3/CCL3/RARRES2/HCK/CXCL10/C2/PLA2G2A/CARD16/GBP2/FGA/CXCL1/MEF2C/CCL2/CASP1/LTA/PYCARD/IL10/MIF/CXCL8	GOBP
GOBP_NEURON_APOPTOTIC_PROCESS	GOBP_NEURON_APOPTOTIC_PROCESS	21	0.471036	1.97835	0.00439828	0.0291173	0.0203136	349	tags=71%, list=33%, signal=49%	TYROBP/APOE/LGMN/NUPR1/GRN/GPX1/BNIP3/CCL3/HSP90AB1/MEF2C/CCL2/IL10/MDK/TP53/GAPDH	GOBP
GOBP_REGULATION_OF_RNA_SPLICING	GOBP_REGULATION_OF_RNA_SPLICING	22	-0.399951	-1.93442	0.0045234	0.02983	0.0208107	511	tags=95%, list=48%, signal=51%	NCL/CLK4/CCNL2/DDX5/SRPK2/RBM5/PTBP1/DDX17/RBM25/CELF2/PIK3R1/SRSF7/TIA1/NUP98/RNPS1/CCNL1/YTHDC1/POLR2A/SF1/SRSF2/SLC38A2	GOBP
GOBP_CELLULAR_RESPONSE_TO_UNFOLDED_PROTEIN	GOBP_CELLULAR_RESPONSE_TO_UNFOLDED_PROTEIN	12	0.565259	1.91588	0.00456889	0.0298826	0.0208475	107	tags=42%, list=10%, signal=38%	HSPA1A/HSPA1B/HSPA6/BAG3/HSPD1	GOBP
GOBP_ALPHA_BETA_T_CELL_DIFFERENTIATION	GOBP_ALPHA_BETA_T_CELL_DIFFERENTIATION	19	-0.409467	-1.89121	0.00458047	0.0298826	0.0208475	237	tags=58%, list=22%, signal=46%	IL4R/PNP/SLAMF6/TNFSF8/GPR183/FOXP1/RUNX3/TOX/GPR18/BCL6/PTGER4	GOBP
GOBP_POSITIVE_REGULATION_OF_PHAGOCYTOSIS	GOBP_POSITIVE_REGULATION_OF_PHAGOCYTOSIS	11	0.567311	1.88539	0.00458387	0.0298826	0.0208475	270	tags=73%, list=25%, signal=55%	FCER1G/APOA1/IL1B/APOA2/FCGR2B/C2/CCL2/PYCARD	GOBP
GOBP_REGULATION_OF_APOPTOTIC_SIGNALING_PATHWAY	GOBP_REGULATION_OF_APOPTOTIC_SIGNALING_PATHWAY	40	0.364346	1.88277	0.00479797	0.0311594	0.0217382	298	tags=52%, list=28%, signal=39%	HSPA1A/HSPA1B/HSPB1/FGG/LGALS3/NUPR1/IL1B/FGB/CLU/G0S2/MMP9/GPX1/CTSH/AGT/TNFSF10/FGA/PYCARD/MIF/CTSC/PLAUR/ICAM1	GOBP
GOBP_REGULATION_OF_PHAGOCYTOSIS	GOBP_REGULATION_OF_PHAGOCYTOSIS	14	0.547046	1.99831	0.00502122	0.0324858	0.0226636	376	tags=86%, list=35%, signal=56%	FCER1G/APOA1/IL1B/APOA2/FCGR2B/HCK/C2/CCL2/PYCARD/CD300A/SNX3/RAB31	GOBP
GOBP_RESPONSE_TO_OXIDATIVE_STRESS	GOBP_RESPONSE_TO_OXIDATIVE_STRESS	35	0.389533	1.92917	0.00510017	0.0328721	0.0229331	152	tags=34%, list=14%, signal=30%	HSPA1A/AIF1/HSPA1B/APOE/SELENOP/HSPB1/FABP1/RHOB/PRDX4/MMP9/GPX1/BNIP3	GOBP
GOBP_NEGATIVE_REGULATION_OF_MOLECULAR_FUNCTION	GOBP_NEGATIVE_REGULATION_OF_MOLECULAR_FUNCTION	94	0.283142	1.82377	0.00518348	0.0332834	0.02322	273	tags=41%, list=26%, signal=34%	DAB2/CST3/SERPINA1/SLPI/APOC1/APOE/HSPB1/LGALS3/APOA1/SERPING1/CSTB/FABP1/CTSB/NUPR1/IL1B/APOA2/AMBP/RDX/MMP9/GPX1/HES1/SPINK1/SERPINH1/PHPT1/CHORDC1/AGT/TMIGD3/PTTG1/DNAJB6/NUCKS1/APOC2/CARD16/GSTO1/VTN/A2M/CALM3/PYCARD/CDKN2C/IL10	GOBP
GOBP_SMALL_MOLECULE_BIOSYNTHETIC_PROCESS	GOBP_SMALL_MOLECULE_BIOSYNTHETIC_PROCESS	39	0.369264	1.90025	0.00522818	0.0334447	0.0233325	234	tags=44%, list=22%, signal=35%	DAB2/EGR1/APOC1/PTGDS/APOE/PLTP/APOA1/RBP4/IL1B/GLUL/CES1/GATM/CBR1/PLEK/PCBD1/MGST2/APOC2	GOBP
GOBP_MITOCHONDRIAL_RESPIRATORY_CHAIN_COMPLEX_ASSEMBLY	GOBP_MITOCHONDRIAL_RESPIRATORY_CHAIN_COMPLEX_ASSEMBLY	14	0.546323	1.99566	0.00525342	0.0334807	0.0233577	489	tags=100%, list=46%, signal=55%	NDUFB3/NDUFC1/NDUFB2/NDUFB5/NDUFS4/SDHAF3/COX16/COX17/NDUFA3/NDUFA12/UQCC3/NDUFB8/NDUFAF2/NDUFS7	GOBP
GOBP_TRIGLYCERIDE_METABOLIC_PROCESS	GOBP_TRIGLYCERIDE_METABOLIC_PROCESS	10	0.619238	2.01389	0.00527766	0.0335102	0.0233783	134	tags=60%, list=13%, signal=53%	APOC1/APOE/APOA1/APOA2/APOH/GPX1	GOBP
GOBP_BIOLOGICAL_ADHESION	GOBP_BIOLOGICAL_ADHESION	142	0.244071	1.7057	0.00534847	0.033784	0.0235693	177	tags=27%, list=17%, signal=26%	SPP1/MMP12/AIF1/DAB2/FOLR2/HSPH1/STAB1/HSPB1/FGG/IL4I1/TGFBI/LGALS3/FGL1/APOA1/GBP1/RHOB/LGALS1/IL1B/HLA-DQB1/GPNMB/FGB/CD86/CD63/HSPD1/RAC1/FGL2/AMBP/HLA-DMB/RDX/CD4/LGALS2/VSIG4/HES1/FCGR2B/IL1RN/TNFSF13B/KRT18/S100A11/HCK	GOBP
GOBP_POSITIVE_REGULATION_OF_NEURON_DEATH	GOBP_POSITIVE_REGULATION_OF_NEURON_DEATH	16	0.52436	2.0086	0.00536035	0.033784	0.0235693	159	tags=50%, list=15%, signal=43%	C1QA/EGR1/TYROBP/NUPR1/CLU/GRN/FCGR2B/CCL3	GOBP
GOCC_NUCLEAR_BODY	GOCC_NUCLEAR_BODY	73	-0.239646	-1.85801	0.00544755	0.0342074	0.0238647	542	tags=77%, list=51%, signal=40%	MRPL36/PARN/TERF2IP/ACTN4/DGKZ/LUC7L3/IL16/ADD1/CREBBP/SF3A1/SPN/CCNL2/BCLAF1/TCF7/SRPK2/DDX17/ATF4/RBM25/SLTM/GON4L/CASC3/RNF34/GNL3/SRSF7/HIPK2/PPP1R10/PHF5A/NUP98/RNPS1/SMURF2/EPB41/CCNL1/ATF7IP/DAXX/YTHDC1/SATB1/KIF2A/STK4/CLIC3/DDX39A/ISG20/ATRX/HIPK1/YME1L1/FNBP4/SF1/DDX46/PPP1R16B/SRRT/CBLL1/PCBP1/SRSF2/NR4A2/USP36/BRD2/BCL6	GOCC
GOBP_LEUKOCYTE_CHEMOTAXIS	GOBP_LEUKOCYTE_CHEMOTAXIS	42	0.355375	1.85923	0.00549639	0.0343876	0.0239904	338	tags=62%, list=32%, signal=44%	AIF1/FCER1G/FOLR2/CXCL9/LGMN/CCL20/LGALS3/IL1B/CCL3L3/RAC1/CXCL2/CCL3/CXCL16/RARRES2/CXCL10/CSF1R/CXCL1/CCL2/CCL13/IL10/MIF/CXCL8/CKLF/C3AR1/MDK/CCR1	GOBP
GOBP_ALTERNATIVE_MRNA_SPLICING_VIA_SPLICEOSOME	GOBP_ALTERNATIVE_MRNA_SPLICING_VIA_SPLICEOSOME	10	-0.579448	-2.0645	0.00557875	0.0346491	0.0241728	453	tags=100%, list=43%, signal=58%	RBM5/PTBP1/DDX17/RBM25/CELF2/TIA1/RNPS1/YTHDC1/SRSF2	GOBP
GOBP_REGULATION_OF_ALTERNATIVE_MRNA_SPLICING_VIA_SPLICEOSOME	GOBP_REGULATION_OF_ALTERNATIVE_MRNA_SPLICING_VIA_SPLICEOSOME	10	-0.579448	-2.0645	0.00557875	0.0346491	0.0241728	453	tags=100%, list=43%, signal=58%	RBM5/PTBP1/DDX17/RBM25/CELF2/TIA1/RNPS1/YTHDC1/SRSF2	GOBP
GOBP_POSITIVE_REGULATION_OF_MAPK_CASCADE	GOBP_POSITIVE_REGULATION_OF_MAPK_CASCADE	42	0.354648	1.85542	0.00560108	0.0346617	0.0241816	346	tags=57%, list=33%, signal=40%	APOE/CCL20/FGG/PAK1/CHI3L1/IL1B/CCL3L3/GPNMB/FGB/CD4/FCGR2B/CCL3/CSF1R/PLA2G2A/FGD2/FGA/CCL2/CCL13/PYCARD/MIF/ICAM1/LAMTOR2/CCR1/PDGFA	GOBP
GOBP_APOPTOTIC_MITOCHONDRIAL_CHANGES	GOBP_APOPTOTIC_MITOCHONDRIAL_CHANGES	17	0.502144	1.97361	0.00573903	0.0352599	0.0245989	443	tags=88%, list=42%, signal=52%	HSPA1A/HSPD1/CLU/MMP9/GPX1/HK2/BNIP3/TNFSF10/PYCARD/PLAUR/TP53/GGCT/PDCD5/CHCHD10/TMEM14A	GOBP
GOBP_OXIDATIVE_PHOSPHORYLATION	GOBP_OXIDATIVE_PHOSPHORYLATION	17	0.501797	1.97224	0.00573903	0.0352599	0.0245989	489	tags=94%, list=46%, signal=52%	NUPR1/AK4/NDUFB3/NDUFC1/NDUFB2/NDUFB5/COA6/NDUFS4/C2orf69/NDUFA3/NDUFA12/CHCHD10/UQCC3/NDUFB8/COX5B/NDUFS7	GOBP
GOBP_POSTTRANSCRIPTIONAL_REGULATION_OF_GENE_EXPRESSION	GOBP_POSTTRANSCRIPTIONAL_REGULATION_OF_GENE_EXPRESSION	41	-0.282048	-1.77978	0.00593888	0.0362877	0.025316	511	tags=76%, list=48%, signal=41%	NCL/PER1/BTG2/TNRC6B/DDX5/THBS1/TNRC6C/ATF4/PUM1/CASC3/ENC1/CDC37/MATR3/PAN3/TIA1/GSPT1/SYNCRIP/PASK/DDX3X/TNFRSF1B/RNF139/GZMB/EIF2B4/ZFP36L2/YTHDC1/CD28/SRRT/CNOT8/AGO2/CNOT6L/ZFP36	GOBP
GOBP_ORGANIC_HYDROXY_COMPOUND_BIOSYNTHETIC_PROCESS	GOBP_ORGANIC_HYDROXY_COMPOUND_BIOSYNTHETIC_PROCESS	10	0.614883	1.99973	0.0059488	0.0362877	0.025316	209	tags=70%, list=20%, signal=57%	DAB2/APOE/PLTP/APOA1/CES1/PLEK/PCBD1	GOBP
GOBP_REGULATION_OF_RESPONSE_TO_EXTERNAL_STIMULUS	GOBP_REGULATION_OF_RESPONSE_TO_EXTERNAL_STIMULUS	116	0.263246	1.76833	0.00602925	0.0366151	0.0255443	284	tags=42%, list=27%, signal=35%	SPP1/MMP12/AIF1/MNDA/TYROBP/APOE/LGMN/HSPB1/FGG/PAK1/APOA1/SERPING1/NUPR1/LY96/LGALS1/IL1B/FGB/RAC1/FGL2/APOH/MMP9/GRN/LY86/GPX1/VSIG4/FCGR2B/CCL3/RARRES2/HCK/CXCL10/AGT/CSF1R/HSP90AB1/PLA2G2A/CASP4/MGST2/HSP90AA1/CARD16/FGA/VTN/CCL2/CASP1/A2M/LTA/PYCARD/IL10/MIF/CTSC/CXCL8	GOBP
GOBP_REGULATION_OF_HORMONE_LEVELS	GOBP_REGULATION_OF_HORMONE_LEVELS	36	0.382818	1.90926	0.00604534	0.0366151	0.0255443	157	tags=33%, list=15%, signal=29%	SPP1/DAB2/EGR1/FGG/IL4I1/CTSB/RBP4/IL1B/FGB/GLUL/SPINK1/IL1RN	GOBP
GOBP_RELEASE_OF_CYTOCHROME_C_FROM_MITOCHONDRIA	GOBP_RELEASE_OF_CYTOCHROME_C_FROM_MITOCHONDRIA	10	0.614653	1.99898	0.00613184	0.0370077	0.0258183	415	tags=100%, list=39%, signal=61%	CLU/MMP9/GPX1/BNIP3/TNFSF10/PYCARD/PLAUR/TP53/GGCT/PDCD5	GOBP
GOCC_CELL_SUBSTRATE_JUNCTION	GOCC_CELL_SUBSTRATE_JUNCTION	38	0.359279	1.83099	0.00618572	0.0370844	0.0258718	177	tags=34%, list=17%, signal=30%	HSPA1A/DAB2/HSPA1B/MARCKS/HSPB1/GSN/PAK1/RHOB/RAC1/RDX/TNFSF13B/EPB41L2/HCK	GOCC
GOBP_REGULATION_OF_CELL_DIFFERENTIATION	GOBP_REGULATION_OF_CELL_DIFFERENTIATION	119	0.254417	1.72209	0.00618797	0.0370844	0.0258718	165	tags=26%, list=16%, signal=25%	SPP1/HSPA1A/DAB2/HSPA1B/C1QC/TYROBP/CXCL9/ABCA1/MAFB/FGG/MSR1/IL4I1/LGALS3/TMEM176B/APOA1/GBP1/LGALS1/IL1B/FGB/CD86/YWHAH/RAC1/FGL2/MMP9/GRN/CD4/HES1/FCGR2B/CEBPD/CCL3/RARRES2	GOBP
REACTOME_GOLGI_TO_ER_RETROGRADE_TRANSPORT	REACTOME_GOLGI_TO_ER_RETROGRADE_TRANSPORT	14	-0.471506	-1.91076	0.00656258	0.0388065	0.0270732	444	tags=86%, list=42%, signal=51%	TUBB4B/KIF3A/KIF21A/PAFAH1B2/KIF13B/COPB1/KIF2A/GALNT1/RAB18/RAB1B/SURF4/TUBA4A	REACTOME
GOBP_CELLULAR_OXIDANT_DETOXIFICATION	GOBP_CELLULAR_OXIDANT_DETOXIFICATION	13	0.529112	1.85751	0.0065644	0.0388065	0.0270732	335	tags=77%, list=32%, signal=53%	APOE/ALB/FABP1/PRDX4/TXNDC17/GPX1/MGST2/GSTO1/GLRX/PRDX1	GOBP
GOMF_ANTIOXIDANT_ACTIVITY	GOMF_ANTIOXIDANT_ACTIVITY	13	0.529112	1.85751	0.0065644	0.0388065	0.0270732	335	tags=77%, list=32%, signal=53%	APOE/ALB/FABP1/PRDX4/TXNDC17/GPX1/MGST2/GSTO1/GLRX/PRDX1	GOMF
GOBP_POSITIVE_REGULATION_OF_SMALL_GTPASE_MEDIATED_SIGNAL_TRANSDUCTION	GOBP_POSITIVE_REGULATION_OF_SMALL_GTPASE_MEDIATED_SIGNAL_TRANSDUCTION	11	-0.500113	-1.86822	0.0065662	0.0388065	0.0270732	151	tags=64%, list=14%, signal=55%	AKAP13/ARHGEF3/P2RY8/GPR65/GPR18/AUTS2/ADGRG1	GOBP
GOCC_AZUROPHIL_GRANULE	GOCC_AZUROPHIL_GRANULE	28	0.411872	1.89247	0.00663241	0.0390626	0.0272519	322	tags=64%, list=30%, signal=46%	MNDA/NPC2/CD68/LYZ/RNASET2/CD63/GRN/CREG1/PSAP/MAN2B1/TUBB/FTL/VAT1/PYCARD/CTSC/ORM2/BRI3/C3AR1	GOCC
GOBP_ADENYLATE_CYCLASE_ACTIVATING_G_PROTEIN_COUPLED_RECEPTOR_SIGNALING_PATHWAY	GOBP_ADENYLATE_CYCLASE_ACTIVATING_G_PROTEIN_COUPLED_RECEPTOR_SIGNALING_PATHWAY	12	-0.507813	-1.97065	0.00678979	0.0398521	0.0278027	151	tags=67%, list=14%, signal=58%	AKAP13/GNG2/ATP2B4/GPR65/PDE4D/PTGER4/S1PR1/ADGRG1	GOBP
GOMF_EXTRACELLULAR_MATRIX_STRUCTURAL_CONSTITUENT	GOMF_EXTRACELLULAR_MATRIX_STRUCTURAL_CONSTITUENT	12	0.543795	1.84313	0.00687201	0.0401965	0.0280429	248	tags=67%, list=23%, signal=52%	FGG/TGFBI/CHI3L1/FGB/FGL2/CD4/FGA/VTN	GOMF
GOBP_SUBSTRATE_ADHESION_DEPENDENT_CELL_SPREADING	GOBP_SUBSTRATE_ADHESION_DEPENDENT_CELL_SPREADING	13	0.526577	1.84861	0.00692573	0.0402265	0.0280638	111	tags=46%, list=10%, signal=42%	DAB2/FGG/APOA1/GBP1/FGB/RAC1	GOBP
GOBP_POSITIVE_REGULATION_OF_CYTOKINE_PRODUCTION	GOBP_POSITIVE_REGULATION_OF_CYTOKINE_PRODUCTION	76	0.29188	1.80806	0.00692994	0.0402265	0.0280638	136	tags=25%, list=13%, signal=23%	MMP12/CD14/HSPA1A/AIF1/FCER1G/EGR1/HSPA1B/MNDA/TYROBP/HSPB1/CHI3L1/LY96/IL1B/APOA2/CD86/HSPD1/CLU/CYBB/CD4	GOBP
GOBP_RNA_PROCESSING	GOBP_RNA_PROCESSING	74	-0.233431	-1.81638	0.00698548	0.0402265	0.0280638	532	tags=73%, list=50%, signal=39%	PARN/DCAF13/AQR/NCL/LUC7L3/CLK4/SF3A1/CCNL2/USB1/DDX5/SRPK2/RBM5/PTBP1/DDX17/RIOK1/RBM25/PUM1/CELF2/SLTM/SAFB/CASC3/PIK3R1/SRSF7/PAN3/TIA1/ZFC3H1/WDR55/INTS10/HNRNPUL1/SCAF8/SYNCRIP/SUPV3L1/PHF5A/NUP98/RNPS1/DDX3X/CCNL1/YTHDC1/LUC7L/PRPF38B/DDX39A/ISG20/POLR2A/SF1/DDX46/SRRT/SRSF2/CDK11B/USP36/TSEN54/SLC38A2/AGO2/CDK11A/CNOT6L	GOBP
GOBP_DIVALENT_INORGANIC_CATION_HOMEOSTASIS	GOBP_DIVALENT_INORGANIC_CATION_HOMEOSTASIS	36	-0.311589	-1.84071	0.00699138	0.0402265	0.0280638	90	tags=31%, list=8%, signal=29%	ATP2B4/GPR65/CXCR6/GPR18/CCR7/FYN/PDE4D/PTGER4/S1PR1/CXCR4/CD55	GOBP
GOBP_POSITIVE_REGULATION_OF_MULTICELLULAR_ORGANISMAL_PROCESS	GOBP_POSITIVE_REGULATION_OF_MULTICELLULAR_ORGANISMAL_PROCESS	147	0.243227	1.71274	0.00699489	0.0402265	0.0280638	163	tags=25%, list=15%, signal=25%	MMP12/CD14/HSPA1A/AIF1/DAB2/FCER1G/EGR1/HSPA1B/MNDA/TYROBP/APOE/HSPB1/ABCA1/FGG/IL4I1/LGALS3/CHI3L1/LY96/RHOB/LGALS1/IL1B/APOA2/FGB/CD86/HSPD1/CLU/G0S2/CYBB/APOH/GRN/CTSH/CD4/HES1/HK2/SPINK1/CCL3/GATM	GOBP
GOBP_CELLULAR_RESPONSE_TO_TOPOLOGICALLY_INCORRECT_PROTEIN	GOBP_CELLULAR_RESPONSE_TO_TOPOLOGICALLY_INCORRECT_PROTEIN	13	0.526223	1.84737	0.00704618	0.0403855	0.0281748	107	tags=38%, list=10%, signal=35%	HSPA1A/HSPA1B/HSPA6/BAG3/HSPD1	GOBP
GOBP_NEGATIVE_REGULATION_OF_APOPTOTIC_SIGNALING_PATHWAY	GOBP_NEGATIVE_REGULATION_OF_APOPTOTIC_SIGNALING_PATHWAY	28	0.410207	1.88482	0.00707091	0.0403917	0.0281791	134	tags=36%, list=13%, signal=32%	HSPA1A/HSPA1B/HSPB1/FGG/LGALS3/IL1B/FGB/CLU/MMP9/GPX1	GOBP
GOBP_REGULATION_OF_PROTEIN_CONTAINING_COMPLEX_ASSEMBLY	GOBP_REGULATION_OF_PROTEIN_CONTAINING_COMPLEX_ASSEMBLY	37	0.369608	1.86356	0.00712135	0.0405442	0.0282855	146	tags=35%, list=14%, signal=31%	HSPA1A/HSPA1B/APOE/ABCA1/LGALS3/GSN/PAK1/FKBP4/CLU/RAC1/RDX/ARHGAP18/HES1	GOBP
GOBP_DETOXIFICATION	GOBP_DETOXIFICATION	16	0.512356	1.96262	0.00731689	0.0415191	0.0289656	335	tags=75%, list=32%, signal=52%	APOE/ALB/FABP1/PRDX4/TXNDC17/GPX1/AKR1B10/MGST2/GSTO1/MT1F/GLRX/PRDX1	GOBP
GOMF_CARGO_RECEPTOR_ACTIVITY	GOMF_CARGO_RECEPTOR_ACTIVITY	17	0.496494	1.9514	0.00755728	0.0426001	0.0297198	164	tags=47%, list=15%, signal=40%	DAB2/FOLR2/STAB1/ABCA1/MSR1/CD163/MRC1/CXCL16	GOMF
REACTOME_THE_CITRIC_ACID_TCA_CYCLE_AND_RESPIRATORY_ELECTRON_TRANSPORT	REACTOME_THE_CITRIC_ACID_TCA_CYCLE_AND_RESPIRATORY_ELECTRON_TRANSPORT	18	0.473557	1.89397	0.00755728	0.0426001	0.0297198	516	tags=94%, list=49%, signal=49%	NDUFB3/NDUFC1/NDUFB2/NDUFB5/MPC2/NDUFS4/COX16/NDUFA3/FAHD1/NDUFA12/UCP2/NDUFB8/NDUFAF2/COX5B/NDUFS7/ETFB/COX6B1	REACTOME
GOBP_NEGATIVE_REGULATION_OF_GROWTH	GOBP_NEGATIVE_REGULATION_OF_GROWTH	19	0.462157	1.87481	0.00761541	0.0427866	0.0298499	82	tags=32%, list=8%, signal=30%	SPP1/HSPA1A/DAB2/HSPA1B/LGMN/RBP4	GOBP
GOBP_BIOLOGICAL_PROCESS_INVOLVED_IN_INTERACTION_WITH_SYMBIONT	GOBP_BIOLOGICAL_PROCESS_INVOLVED_IN_INTERACTION_WITH_SYMBIONT	10	0.60252	1.95953	0.00766438	0.0429205	0.0299433	205	tags=70%, list=19%, signal=57%	APOE/HSPD1/GPX1/CCL3/IFI27/NUCKS1/CSF1R	GOBP
GOMF_SEQUENCE_SPECIFIC_DNA_BINDING	GOMF_SEQUENCE_SPECIFIC_DNA_BINDING	70	-0.226723	-1.72757	0.00769084	0.042928	0.0299485	210	tags=36%, list=20%, signal=31%	CSRNP1/SATB1/PBX4/ELL2/DMTF1/ARID5A/FOXP1/ETS1/MAZ/KLF12/RUNX3/LITAF/PCBP1/FOSL2/TGIF1/RBL2/NR4A2/ZNF107/TIPARP/KLF13/AGO2/BCL6/STAT4/CREM/SKIL	GOMF
REACTOME_RNA_POLYMERASE_II_TRANSCRIPTION	REACTOME_RNA_POLYMERASE_II_TRANSCRIPTION	87	-0.208917	-1.69637	0.00786606	0.0437207	0.0305015	224	tags=34%, list=21%, signal=30%	PTPN4/FASLG/DAXX/ELL2/MED15/YWHAZ/DDX39A/SLC2A3/HIPK1/POLR2A/CCNH/SRRT/RUNX3/CDKN1B/CNOT8/PPP2R5C/PHC3/TGIF1/SRSF2/RBL2/NR4A2/ITGA4/BRD2/CCND3/AGO2/CNOT6L/BCL6/CTLA4/AUTS2/SKIL	REACTOME
GOBP_PROTEOLYSIS	GOBP_PROTEOLYSIS	146	0.2432	1.70897	0.00788405	0.0437207	0.0305015	318	tags=40%, list=30%, signal=33%	MMP12/HSPA1A/DAB2/CST3/HSPA1B/SERPINA1/SLPI/APOE/LGMN/ZFAND2A/FGG/GSN/HSPE1/SERPING1/CSTB/FABP1/CTSB/NUPR1/IL1B/FGB/HSPD1/CLU/RNF130/FGL2/AMBP/APOH/MMP9/GRN/GPX1/CTSH/SPINK1/SERPINH1/IFI27/AGT/PTTG1/DNAJB6/TNFSF10/C2/HSP90AB1/CASP4/SDF2L1/RPS27L/CPVL/CARD16/FGA/VTN/CASP1/A2M/PYCARD/UBD/IL10/CTSC/GABARAP/PLAUR/CTSL/TIMP2/HPR/CFH/PSME2	GOBP
GOBP_ORGANIC_CYCLIC_COMPOUND_CATABOLIC_PROCESS	GOBP_ORGANIC_CYCLIC_COMPOUND_CATABOLIC_PROCESS	43	0.338392	1.77313	0.00796024	0.0440003	0.0306966	123	tags=28%, list=12%, signal=26%	SPP1/HSPA1A/HSPA1B/APOE/RNASE6/IL4I1/BLVRB/DNPH1/YWHAH/RNASET2/AMBP/TYMP	GOBP
GOBP_RNA_SPLICING_VIA_TRANSESTERIFICATION_REACTIONS	GOBP_RNA_SPLICING_VIA_TRANSESTERIFICATION_REACTIONS	33	-0.320604	-1.86422	0.0080223	0.0442003	0.0308362	692	tags=97%, list=65%, signal=35%	ZRSR2/SF3B5/SNRPF/ALYREF/LSM3/GEMIN7/LSM7/SF3B6/AQR/NCL/LUC7L3/SF3A1/DDX5/SRPK2/RBM5/PTBP1/DDX17/RBM25/CELF2/CASC3/SRSF7/TIA1/SYNCRIP/PHF5A/NUP98/RNPS1/YTHDC1/LUC7L/DDX39A/SF1/DDX46/SRSF2	GOBP
GOBP_BIOLOGICAL_PROCESS_INVOLVED_IN_SYMBIOTIC_INTERACTION	GOBP_BIOLOGICAL_PROCESS_INVOLVED_IN_SYMBIOTIC_INTERACTION	38	0.352571	1.79681	0.00805699	0.0442487	0.0308699	456	tags=76%, list=43%, signal=45%	HSPA1A/HSPA1B/APOE/GSN/CTSB/LGALS1/CD86/HSPD1/GPX1/CD4/MRC1/CCL3/IFI27/NUCKS1/CSF1R/HSP90AB1/TCP1/CXCL8/ICAM1/CTSL/GAPDH/SNX3/PSMC3/LGALS9/HLA-DRB1/CHMP2A/CD209/NECTIN2/ALYREF	GOBP
GOCC_OXIDOREDUCTASE_COMPLEX	GOCC_OXIDOREDUCTASE_COMPLEX	14	0.528176	1.92938	0.00822533	0.0450284	0.0314139	508	tags=100%, list=48%, signal=53%	NCF4/CYBB/P4HA1/NDUFB3/NDUFC1/NDUFB2/NDUFB5/NCF2/NDUFS4/NDUFA3/NDUFA12/NDUFB8/NDUFS7/ETFB	GOCC
GOBP_CELLULAR_RESPONSE_TO_INTERFERON_GAMMA	GOBP_CELLULAR_RESPONSE_TO_INTERFERON_GAMMA	25	0.429187	1.92157	0.00825247	0.0450327	0.0314168	349	tags=68%, list=33%, signal=47%	AIF1/CCL20/GSN/GBP1/CCL3L3/MRC1/CCL3/HCK/GBP3/HSP90AB1/GBP2/CCL2/CASP1/CCL13/GBP5/TP53/GAPDH	GOBP
GOBP_PLATELET_ACTIVATION	GOBP_PLATELET_ACTIVATION	11	0.545185	1.81186	0.00835883	0.0454599	0.0317149	97	tags=45%, list=9%, signal=42%	FCER1G/APOE/HSPB1/FGG/FGB	GOBP
GOCC_EXTERNAL_SIDE_OF_PLASMA_MEMBRANE	GOCC_EXTERNAL_SIDE_OF_PLASMA_MEMBRANE	72	-0.219957	-1.69702	0.008384	0.0454599	0.0317149	245	tags=43%, list=23%, signal=36%	IL7R/IL4R/CD84/ITGB1/IL21R/FASLG/SLAMF6/SLC7A5/CCR6/CD5/CD28/B4GALT1/IL2RB/KLRC2/BTN3A3/CD3E/BTN3A2/PDCD1/VCAM1/ITGA4/CXCR6/KLRC4/KLRC3/CTLA4/CCR7/CD8A/SLC38A1/S1PR1/CXCR4/KLRC4-KLRK1/KLRK1	GOCC
GOMF_LIPID_BINDING	GOMF_LIPID_BINDING	73	0.290528	1.77409	0.00848571	0.0456713	0.0318624	234	tags=37%, list=22%, signal=31%	CD14/NPC2/APOC1/PTGDS/APOE/PLTP/ABCA1/ALB/GSN/APOA1/FABP1/NCF4/LY96/RBP4/GC/APOA2/HSPD1/APOH/ADAP2/CD1E/CCDC88A/CD1C/PSAP/PLA2G2A/FGD2/FABP3/APOC2	GOMF
GOBP_HUMORAL_IMMUNE_RESPONSE_MEDIATED_BY_CIRCULATING_IMMUNOGLOBULIN	GOBP_HUMORAL_IMMUNE_RESPONSE_MEDIATED_BY_CIRCULATING_IMMUNOGLOBULIN	12	0.533471	1.80814	0.00857477	0.0456713	0.0318624	148	tags=50%, list=14%, signal=44%	C1QB/C1QA/C1QC/SERPING1/CLU/FCGR2B	GOBP
GOBP_MACROPHAGE_CHEMOTAXIS	GOBP_MACROPHAGE_CHEMOTAXIS	12	0.533848	1.80942	0.00857477	0.0456713	0.0318624	358	tags=83%, list=34%, signal=56%	LGALS3/CCL3/RARRES2/CSF1R/CCL2/MIF/CKLF/C3AR1/MDK/SLAMF8	GOBP
GOBP_MACROPHAGE_MIGRATION	GOBP_MACROPHAGE_MIGRATION	12	0.533848	1.80942	0.00857477	0.0456713	0.0318624	358	tags=83%, list=34%, signal=56%	LGALS3/CCL3/RARRES2/CSF1R/CCL2/MIF/CKLF/C3AR1/MDK/SLAMF8	GOBP
GOBP_NUCLEAR_TRANSCRIBED_MRNA_CATABOLIC_PROCESS	GOBP_NUCLEAR_TRANSCRIBED_MRNA_CATABOLIC_PROCESS	17	-0.415201	-1.81248	0.00859173	0.0456713	0.0318624	532	tags=88%, list=50%, signal=45%	PARN/BTG2/TNRC6B/DDX5/TNRC6C/CASC3/PAN3/GSPT1/SYNCRIP/RNPS1/ZFP36L2/CNOT8/AGO2/CNOT6L/ZFP36	GOBP
GOMF_OXIDOREDUCTASE_ACTIVITY_ACTING_ON_NAD_P_H_QUINONE_OR_SIMILAR_COMPOUND_AS_ACCEPTOR	GOMF_OXIDOREDUCTASE_ACTIVITY_ACTING_ON_NAD_P_H_QUINONE_OR_SIMILAR_COMPOUND_AS_ACCEPTOR	11	0.544762	1.81045	0.00860288	0.0456713	0.0318624	489	tags=100%, list=46%, signal=54%	NDUFB3/CBR1/NDUFC1/NDUFB2/NDUFB5/NDUFS4/NDUFA3/NDUFA12/NDUFB8/AKR1C1/NDUFS7	GOMF
GOBP_ANATOMICAL_STRUCTURE_HOMEOSTASIS	GOBP_ANATOMICAL_STRUCTURE_HOMEOSTASIS	22	0.444754	1.90306	0.00861015	0.0456713	0.0318624	205	tags=45%, list=19%, signal=37%	SPP1/BAG3/HSPB1/ALB/LYZ/RBP4/TFF3/CTSH/LIPA/CSF1R	GOBP
GOBP_MEMBRANE_ORGANIZATION	GOBP_MEMBRANE_ORGANIZATION	68	0.289982	1.72915	0.00896639	0.0472808	0.0329852	168	tags=28%, list=16%, signal=25%	HSPA1A/AIF1/FOLR2/NPC2/APOE/PLTP/FCGR1A/ABCA1/MSR1/GSN/APOA1/APOA2/CLU/RAC1/TIMM8B/HK2/FCGR2B/BNIP3/CCDC88A	GOBP
GOBP_POSITIVE_REGULATION_OF_CELL_MORPHOGENESIS_INVOLVED_IN_DIFFERENTIATION	GOBP_POSITIVE_REGULATION_OF_CELL_MORPHOGENESIS_INVOLVED_IN_DIFFERENTIATION	11	0.542672	1.80351	0.00896896	0.0472808	0.0329852	111	tags=45%, list=10%, signal=41%	DAB2/FGG/APOA1/FGB/RAC1	GOBP
GOBP_POSITIVE_REGULATION_OF_PROTEIN_CATABOLIC_PROCESS	GOBP_POSITIVE_REGULATION_OF_PROTEIN_CATABOLIC_PROCESS	25	0.426263	1.90848	0.00901759	0.0473909	0.0330621	128	tags=36%, list=12%, signal=32%	HSPA1A/DAB2/HSPA1B/APOE/ZFAND2A/NUPR1/IL1B/CLU/RDX	GOBP
GOBP_REGULATION_OF_PROTEASOMAL_UBIQUITIN_DEPENDENT_PROTEIN_CATABOLIC_PROCESS	GOBP_REGULATION_OF_PROTEASOMAL_UBIQUITIN_DEPENDENT_PROTEIN_CATABOLIC_PROCESS	11	0.540977	1.79787	0.00909098	0.0474988	0.0331373	109	tags=45%, list=10%, signal=41%	HSPA1A/DAB2/HSPA1B/ZFAND2A/CLU	GOBP
REACTOME_MITOCHONDRIAL_TRANSLATION	REACTOME_MITOCHONDRIAL_TRANSLATION	13	0.515267	1.80891	0.00909374	0.0474988	0.0331373	521	tags=100%, list=49%, signal=52%	MRPL18/MRPL17/MRPS18C/MRPL34/MRPS21/MRPL20/MRPL16/CHCHD1/MRPL42/MRPL21/MRPL12/MRPS18A/MRPL36	REACTOME
GOBP_NEGATIVE_REGULATION_OF_COAGULATION	GOBP_NEGATIVE_REGULATION_OF_COAGULATION	10	0.593267	1.92943	0.00938117	0.0482588	0.0336676	248	tags=70%, list=23%, signal=54%	APOE/FGG/SERPING1/FGB/APOH/FGA/VTN	GOBP
GOBP_NEGATIVE_REGULATION_OF_WOUND_HEALING	GOBP_NEGATIVE_REGULATION_OF_WOUND_HEALING	10	0.593267	1.92943	0.00938117	0.0482588	0.0336676	248	tags=70%, list=23%, signal=54%	APOE/FGG/SERPING1/FGB/APOH/FGA/VTN	GOBP
GOBP_REGULATION_OF_COAGULATION	GOBP_REGULATION_OF_COAGULATION	10	0.593267	1.92943	0.00938117	0.0482588	0.0336676	248	tags=70%, list=23%, signal=54%	APOE/FGG/SERPING1/FGB/APOH/FGA/VTN	GOBP
GOBP_RESPONSE_TO_TEMPERATURE_STIMULUS	GOBP_RESPONSE_TO_TEMPERATURE_STIMULUS	31	0.390029	1.84789	0.00938495	0.0482588	0.0336676	229	tags=45%, list=22%, signal=36%	CD14/HSPA1A/HSPA1B/HSPA6/DNAJA4/BAG3/DNAJB4/HSPD1/CXCL10/CHORDC1/DNAJB1/DNAJB6/HSP90AB1/HSP90AA1	GOBP
GOBP_ACUTE_INFLAMMATORY_RESPONSE	GOBP_ACUTE_INFLAMMATORY_RESPONSE	16	0.504072	1.93089	0.00939093	0.0482588	0.0336676	309	tags=75%, list=29%, signal=54%	SERPINA1/FCGR1A/NUPR1/IL1B/APOA2/CD163/FCGR3A/FCGR2B/ORM1/A2M/ORM2/HPR	GOBP
GOBP_NEGATIVE_REGULATION_OF_CELL_DEATH	GOBP_NEGATIVE_REGULATION_OF_CELL_DEATH	104	0.262134	1.71464	0.00940878	0.0482588	0.0336676	135	tags=24%, list=13%, signal=23%	HSPA1A/AIF1/DAB2/HSPA1B/APOE/SLC40A1/LGMN/BAG3/HSPB1/FGG/ALB/LGALS3/FABP1/NUPR1/IL1B/GPNMB/FGB/HSPD1/CLU/ATF5/APOH/MMP9/GRN/GPX1/CTSH	GOBP
GOBP_RESPONSE_TO_LECTIN	GOBP_RESPONSE_TO_LECTIN	11	-0.487691	-1.82181	0.00958944	0.0490382	0.0342113	117	tags=55%, list=11%, signal=49%	KLRC2/KLRC4/KLRC3/FYN/KLRC4-KLRK1/KLRK1	GOBP
GOBP_REGULATION_OF_CELLULAR_PROTEIN_CATABOLIC_PROCESS	GOBP_REGULATION_OF_CELLULAR_PROTEIN_CATABOLIC_PROCESS	25	0.424751	1.90171	0.00967341	0.0493199	0.0344078	134	tags=36%, list=13%, signal=32%	HSPA1A/DAB2/HSPA1B/APOE/ZFAND2A/NUPR1/CLU/RDX/GPX1	GOBP
GOBP_POSITIVE_REGULATION_OF_INTRACELLULAR_SIGNAL_TRANSDUCTION	GOBP_POSITIVE_REGULATION_OF_INTRACELLULAR_SIGNAL_TRANSDUCTION	96	0.26014	1.69026	0.00973291	0.049436	0.0344888	278	tags=41%, list=26%, signal=33%	CD14/HSPA1A/HSPA1B/APOE/CCL20/FGG/PAK1/CHI3L1/APOA1/NUPR1/LGALS1/IL1B/CCL3L3/GPNMB/FGB/CD86/RAC1/LPAR6/GPX1/CD4/FCGR2B/CCL3/SLC15A3/AGT/TNFSF10/CSF1R/HSP90AB1/PLA2G2A/HSP90AA1/FGD2/CARD16/FGA/TIFA/CCL2/CASP1/CCL13/PYCARD/UBD/MIF	GOBP
GOMF_G_PROTEIN_COUPLED_RECEPTOR_BINDING	GOMF_G_PROTEIN_COUPLED_RECEPTOR_BINDING	27	0.412706	1.88651	0.00975406	0.049436	0.0344888	284	tags=59%, list=27%, signal=45%	HSPA1A/HSPA1B/CXCL9/CCL20/CCL3L3/DEFB1/CXCL2/CCL3/CXCL16/CXCL10/AGT/CXCL1/CCL2/CALM3/CCL13/CXCL8	GOMF
GOBP_IMMUNE_EFFECTOR_PROCESS	GOBP_IMMUNE_EFFECTOR_PROCESS	108	0.257261	1.70329	0.00979689	0.0494885	0.0345254	177	tags=29%, list=17%, signal=27%	C1QB/C1QA/FCER1G/C1QC/TYROBP/PTGDS/FCGR1A/IL4I1/LGALS3/PAK1/APOA1/SERPING1/RBP4/LGALS1/IL1B/HLA-DQB1/APOA2/CD86/HSPD1/CLU/FGL2/FCGR3A/HLA-DMB/GRN/CTSH/VSIG4/FCGR2B/CCL3/CD1E/CD1C/HCK	GOBP
GOBP_NATURAL_KILLER_CELL_MEDIATED_IMMUNITY	GOBP_NATURAL_KILLER_CELL_MEDIATED_IMMUNITY	20	-0.398606	-1.87988	0.00982236	0.0494885	0.0345254	266	tags=55%, list=25%, signal=42%	KLRD1/GZMB/SLAMF6/CRTAM/NKG7/KLRC2/CD96/KLRC4/KLRC3/KLRC4-KLRK1/KLRK1	GOBP
GOBP_POSITIVE_REGULATION_OF_DEVELOPMENTAL_PROCESS	GOBP_POSITIVE_REGULATION_OF_DEVELOPMENTAL_PROCESS	106	0.258586	1.70183	0.00990602	0.0495853	0.034593	165	tags=27%, list=16%, signal=26%	HSPA1A/DAB2/HSPA1B/TYROBP/CXCL9/APOE/HSPB1/FGG/MSR1/IL4I1/LGALS3/CHI3L1/APOA1/RHOB/LGALS1/IL1B/FGB/CD86/RAC1/CYBB/GRN/CTSH/CD4/HES1/HK2/BNIP3/CEBPD/TNFSF13B/RARRES2	GOBP
GOMF_PROTEIN_KINASE_ACTIVITY	GOMF_PROTEIN_KINASE_ACTIVITY	37	-0.291698	-1.74824	0.00990627	0.0495853	0.034593	509	tags=78%, list=48%, signal=42%	MAP3K7/CLK4/EPHA4/TTN/JAK1/GRK2/SRPK2/RIOK1/CSNK1D/PAN3/TGFBR3/HIPK2/SIK3/SLK/PASK/STK38/AAK1/STK4/MAP2K3/AKAP13/HIPK1/TXK/CDK11B/PRKCH/BRD2/SLA/CCND3/CDK11A/FYN	GOMF
GOBP_CELLULAR_RESPONSE_TO_TOXIC_SUBSTANCE	GOBP_CELLULAR_RESPONSE_TO_TOXIC_SUBSTANCE	15	0.501929	1.87354	0.00992868	0.0495853	0.034593	335	tags=73%, list=32%, signal=51%	APOE/ALB/FABP1/PRDX4/TXNDC17/GPX1/AKR1B10/MGST2/GSTO1/GLRX/PRDX1	GOBP
GOBP_PROTEIN_STABILIZATION	GOBP_PROTEIN_STABILIZATION	33	0.381398	1.84328	0.0100141	0.0496401	0.0346312	259	tags=48%, list=24%, signal=38%	HSPA1A/HSPA1B/TYROBP/BAG3/APOA1/IFI30/APOA2/HSPD1/CLU/GRN/ATP1B1/HSP90AB1/MFSD1/HSP90AA1/TCP1/STX12	GOBP
GOBP_ELECTRON_TRANSPORT_CHAIN	GOBP_ELECTRON_TRANSPORT_CHAIN	17	0.481393	1.89205	0.0100574	0.0496401	0.0346312	508	tags=94%, list=48%, signal=50%	CYBB/NDUFB3/NDUFC1/NDUFB2/NDUFB5/COA6/CYB5A/NCF2/NDUFS4/NDUFA3/NDUFA12/UQCC3/NDUFB8/COX5B/NDUFS7/ETFB	GOBP
REACTOME_TOLL_LIKE_RECEPTOR_CASCADES	REACTOME_TOLL_LIKE_RECEPTOR_CASCADES	17	0.481242	1.89145	0.0100574	0.0496401	0.0346312	132	tags=41%, list=12%, signal=37%	CD14/LGMN/FGG/CTSB/LY96/FGB/LY86	REACTOME
GOBP_GLYCOPROTEIN_BIOSYNTHETIC_PROCESS	GOBP_GLYCOPROTEIN_BIOSYNTHETIC_PROCESS	10	-0.548005	-1.95247	0.0100819	0.0496401	0.0346312	178	tags=60%, list=17%, signal=50%	GALNT1/B4GALT1/RPN1/AGO2/CCR7/OGT	GOBP
GOBP_LOCOMOTION	GOBP_LOCOMOTION	150	0.231466	1.64233	0.010085	0.0496401	0.0346312	193	tags=29%, list=18%, signal=27%	MMP12/AIF1/DAB2/FCER1G/FOLR2/CXCL9/DNAJA4/APOE/LGMN/PLTP/CCL20/HSPB1/LGALS3/PAK1/APOA1/RHOB/IL1B/CCL3L3/DEFB1/GPNMB/CD63/RAC1/TYMP/APOH/RDX/MMP9/ARHGAP18/GRN/CXCL2/GPX1/CTSH/GLUL/HES1/CCL3/CXCL16/RARRES2/CCDC88A/S100A11/HCK/PHPT1/CXCL10/AGT/TMIGD3	GOBP
REACTOME_CELLULAR_RESPONSE_TO_CHEMICAL_STRESS	REACTOME_CELLULAR_RESPONSE_TO_CHEMICAL_STRESS	19	0.454894	1.84535	0.0101348	0.0497418	0.0347022	587	tags=100%, list=55%, signal=45%	ALB/BLVRB/FABP1/NCF4/CYBB/GPX1/BLVRA/ATOX1/NCF2/PSME2/PRDX1/COX16/PSMC3/PRDX5/PSMB9/COX5B/COX6B1/CREBBP/CYCS	REACTOME
