# Supplementary material for: Unbalanced Glutamine Partitioning between CD8T Cells and Cancer Cells Accompanied by Immune Cell Dysfunction in Hepatocellular Carcinoma
Source: Cells. 2022 Dec 4;11(23):3924. doi: 10.3390/cells11233924 (PMC9739589; doi:10.3390/cells11233924)
Supplement: Supplementary file 1 [file cells-11-03924-s001.zip › Table S8 Genes of each cluster.xlsx]

## Sheet: cluster of genes
Table S8: DEGs in 5 clusters.
Genes	Clusters
MMP12	1
RNASE1	1
SPP1	1
C1QB	1
FGFBP2	2
C1QA	1
DAB2	1
CD14	1
FOLR2	1
HSPA6	1
AIF1	1
HSPA1A	1
FCER1G	1
SLC40A1	1
ZFP36	2
DNAJA4	3
HSPA1B	3
F13A1	1
C1orf54	1
C1QC	1
PLTP	1
S1PR1	2
HK2	1
HSPA1L	3
TYROBP	1
IGSF6	1
CXCR4	2
GNLY	2
NPC2	1
RNASE6	1
MMP9	1
RGS5	3
APOC1	1
HSPE1	1
ABCA1	1
GATM	1
MAFB	1
CST3	1
AK4	1
MRC1	1
MARCKS	1
TC2N	2
PLAC8	2
BAG3	1
IL4I1	1
C15orf48	1
GZMK	2
FCGR2B	1
FCGR1A	1
FTL	1
SDC3	1
KLRC3	2
KLRF1	2
FAM26F	1
SH2D1B	2
STAB1	1
CACYBP	3
IL1B	1
BLVRB	1
MS4A4A	1
NPL	1
ADGRG1	2
CD86	1
STK38	2
SELENOP	1
FCGR2A	1
CCL13	1
KLRK1	2
LGMN	1
GCNT4	2
CCDC152	1
CTSB	1
LGALS3	1
CCL20	1
FGL2	1
AIM1	2
MSR1	1
C1orf162	1
CXCL9	1
TTI2	2
BCL6	2
CD163	1
CLIC3	2
CD68	1
TMIGD3	1
ADAP2	1
P4HA1	1
EGR1	1
LYZ	1
EPHA4	2
HSPE1-MOB4	3
NCF4	1
CCL3L3	1
PRDX4	1
CSTB	1
TMEM176B	1
RNASET2	1
HSPB1	1
ABLIM1	2
KLRC4-KLRK1	2
GBP1	1
LGALS1	1
MRPL18	3
RP11-277P12.6	2
CD55	2
VAMP5	1
FCGR1B	1
SPARCL1	3
MS4A7	1
ETV5	1
FABP3	1
DOK2	1
DTHD1	2
MNDA	1
RSRP1	2
CSF1R	1
HSPH1	3
ATF5	1
TGFBI	1
FKBP4	3
SELPLG	2
SLA	2
THBS1	3
APOE	1
LY96	1
AREG	2
GPNMB	1
HES1	1
HSP90AA1	1
TPSAB1	2
YWHAH	1
ISCA2	1
UTS2	2
DNAJB4	3
RHOB	1
CREM	2
POTEI	1
MPEG1	1
FYN	2
IGFBP7	3
PRF1	2
TMEM2	2
SLC38A1	2
KLRC2	2
LST1	1
ARHGAP18	1
SERPING1	1
ZFAND2A	3
CYBB	1
H1F0	1
GSN	1
VSIG4	1
CD63	1
FCGRT	1
AUTS2	2
LIPA	1
SLC38A2	2
CCR1	1
IFNGR2	1
PPP1R16B	2
HLA-DQB1	1
RNF130	1
PDE4D	2
SYTL3	2
GABARAPL1	2
CREG1	1
2022-03-02	1
YWHAZ	2
POTEE	1
CXCL2	1
BLVRA	1
G0S2	1
CCDC117	3
P2RY8	2
FCGBP	1
TIMM8B	1
PCBD1	1
CD8A	2
PMEPA1	2
SYVN1	2
PAK1	1
PPP2R5C	2
PARP8	2
CERKL	2
ICAM1	1
TUBA4A	2
CD96	2
SPARC	3
BNIP3	1
AC007192.4	1
GNPDA1	1
KCTD12	1
DNPH1	1
TYMP	1
CCND3	2
LPAR6	1
RUNX2	2
CETP	1
HSP90AB1	3
CXCL8	1
RNF19A	2
CNOT6L	2
IER5	1
HLA-DMB	1
IL18BP	1
MRPL17	1
NME1	1
ECHS1	1
IFI30	1
OGT	2
HSPD1	3
C3AR1	1
IDH1	1
IL1RN	1
AF011889.5	2
STAT4	2
CXCL1	1
CD83	1
TPRKB	1
MTRNR2L12	1
S100A11	1
SAMD3	2
AHSA1	3
CBLL1	2
MAZ	2
FCMR	2
PRPS1	2
RASSF4	1
GPR34	1
CCSER2	2
GLUL	1
CCL3	3
KIF21A	2
SCD	1
AP1S2	1
TMUB1	2
PLEK	1
PTTG1	3
SERPINH1	1
LBH	2
FRMD4B	1
CD3E	2
SLAMF8	1
MTRNR2L8	1
HPF1	1
TMEM71	2
BRD2	2
PLAUR	1
CCDC88A	1
RAC1	1
NCALD	2
PHPT1	1
KLRD1	2
CD4	1
BIN2	2
TCEAL9	1
SRRT	2
CBLB	2
SARAF	2
CD5L	1
GRN	1
ANKRD22	1
NUPR1	1
ZDHHC2	2
KLF13	2
MEF2C	1
RBL2	2
RDH10	2
ISG20	2
SNAPIN	1
SYNE2	2
BTN3A2	2
CDC42SE2	2
CD7	2
IL10	3
ZNF107	2
RP11-47I22.4	2
2022-03-01	1
PTGER4	2
TNFSF13B	1
CDKN2C	3
CXCL10	1
A2M	1
SMCHD1	2
SOX4	1
FAM134A	2
SRSF2	2
GZMB	2
CBR1	1
PTPRCAP	2
SH2D2A	2
CISD2	3
ZFP36L2	2
HLA-DRA	1
TXK	2
PDCD4	2
RHOH	2
RGS13	2
CDKN3	1
B4GALT1	3
THYN1	2
GAPDH	1
ANKRD11	2
CXCL16	1
NAGK	1
HIST1H4H	2
AGO2	2
PGGHG	2
MFSD1	1
DNAJB1	3
NOP10	1
TCEAL4	1
AP000350.10	1
SNX3	1
DNAJB6	3
CDK11A	2
AHI1	2
KLRC4	2
HSPA4	3
ERAP2	2
CARD16	1
EMB	2
VAT1	1
FAM65B	2
RGS10	1
TIMP2	1
SLC15A3	1
TSC22D3	2
LY86	1
GBP2	1
JUND	2
ETS1	2
HSBP1	1
HCK	1
IKZF3	2
TNFSF10	1
USP36	2
TXNDC17	1
AKAP13	2
RUNX3	2
MARCO	1
SDR39U1	2
MIF	1
AC141272.1	3
GPX1	1
TMEM176A	1
IL2RB	2
FGD2	1
RGS16	3
MYL6B	1
TMEM14A	1
C12orf50	2
PPCS	1
IDS	2
MKKS	1
IL4R	2
TGIF1	2
HIPK2	2
NKG7	2
CXCR6	2
VWCE	1
TOX	2
AKNA	2
CCNH	2
RPS27L	1
APMAP	2
ATOX1	1
ATP1B1	1
PSAP	1
KLRG1	2
TIFA	3
EPB41L2	1
GTF3C1	2
P2RY10	2
SHTN1	1
C10orf11	1
SPAG1	2
MACF1	2
ATP5I	1
YME1L1	2
MKL1	2
FCGR3A	1
TNRC6C	2
POLR2A	2
PYCARD	1
PRKCH	2
WDPCP	2
NME1-NME2	1
GLCCI1	2
CNOT8	2
LITAF	2
SLC44A2	2
AP2S1	1
APOA2	1
BTN3A3	2
SORL1	2
GSTO1	1
HOOK2	2
CDK11B	2
TCP1	3
PPDPF	2
NCF2	1
SF1	2
PTPN4	2
NR4A2	2
STK4	2
CISD3	1
NUCKS1	1
TIPARP	2
DDX5	2
NECTIN2	1
ODF2L	2
CTHRC1	2
DEFB1	1
OPHN1	2
CDC16	1
ATP5EP2	1
ARID5A	2
CASP1	1
CRIP1	2
LAMTOR2	1
IER3	1
CTLA4	2
DGKZ	2
RNF181	1
NDUFB3	1
SRSF7	2
EIF4EBP1	1
CTSL	1
GPR18	2
FAHD1	1
ITPRIP	2
SPON2	2
COMMD9	1
CHORDC1	3
EIF4A1	2
CDKN1B	2
NDUFB2	1
BCL2A1	1
SEC24B	2
SDF2L1	1
TGFBR3	2
SLAMF6	2
SLC7A5	2
VPS51	2
CST7	2
AL928654.7	2
SAR1A	2
RAB31	1
ATP1B3	2
GBP3	1
PFDN1	1
MRPL36	1
CRTAM	2
KBTBD2	2
FOSL2	3
IFI27L1	1
SERTAD1	2
DAPP1	3
ATP2B4	2
TLE4	2
CLEC10A	1
DDX3X	2
IL7R	3
PSME2	1
RDX	1
KLF12	2
PILRA	1
UBE2C	1
C2orf69	3
CD53	2
GPAA1	2
ATP8A1	2
GPR65	2
FKBP5	2
CTSH	1
SLK	2
GABARAP	1
TNFAIP3	2
YPEL5	2
GTF3C6	1
ATP5L2	1
ZCRB1	1
CPVL	1
ARHGAP9	2
TESPA1	2
IL21R	2
PDZD8	2
SPRY1	2
ITGA4	2
SPN	2
ATF3	1
ZWINT	1
CASP4	1
CCNL2	2
TSEN54	2
CD209	1
SPATA13	2
TPSB2	2
LRMP	2
ATP5J2	1
TUBB	1
CDC37	2
PRDX1	1
CD69	2
ARHGEF3	2
SMURF2	2
CTSC	1
NDUFC1	1
ST3GAL1	2
MED15	2
HIPK1	2
HIST1H1C	3
CYTIP	2
MRPS21	1
IL2RA	3
MRPS18C	1
DMTF1	2
PHC3	2
SMPDL3A	1
ARMC8	2
LPIN1	2
LINC00116	1
PLA2G2A	1
GNG2	2
ARAP2	2
PIP4K2A	2
SENP3-EIF4A1	2
ZNF331	2
GADD45G	1
CD247	2
NADSYN1	2
GZMA	2
VAMP2	2
CES1	1
WDR1	2
CTD-2545G14.7	1
MFSD11	2
CEBPD	1
ZNF831	2
MS4A6A	1
EPSTI1	1
CKLF	1
GMDS	2
CHMP1A	2
SALL4	2
CARD17	3
PNP	3
BLNK	1
SKIL	3
LTA	3
EPB41	2
XAF1	2
HNMT	1
SPOCK2	2
ELOVL1	2
TIA1	2
HLA-DRB1	1
PRAF2	2
SKAP2	1
ATRX	2
ATF7IP	2
WDR48	2
MX2	3
GNG10	1
GIGYF1	2
SYNE1	2
CALM3	1
MYADM	3
ATP5H	1
DUSP2	2
C12orf75	2
PLD3	1
SLC2A3	2
NDUFB5	1
CD300A	1
SLCO2B1	1
GPR171	2
MRPL16	1
LCOR	2
KPNA2	2
RNF13	1
TCF7	2
IRF2BPL	2
SLIRP	1
ATXN7	2
SURF4	2
XCL2	2
CAPG	1
UBD	1
ZCCHC2	2
SMAP2	2
CDK2AP2	2
DNAJC25-GNG10	1
NDUFA12	1
EIF2S2	1
EMD	2
TMEM167A	1
AAK1	2
PDCD5	1
UCP2	3
ATP5J	1
SF3B5	2
ANXA1	3
ATP5G1	1
CYFIP2	2
GRK2	2
INPP5D	2
RAD54L2	2
POMP	1
FOXP1	2
TCEAL8	1
OSBPL8	2
FAM177A1	2
DHCR7	2
KIAA1551	2
DBI	1
ARHGAP15	2
CELF2	2
RABGEF1	2
GZMH	2
YIF1A	1
SDHAF3	1
SUPT3H	2
MAP2K3	2
GBP5	1
ICAM3	2
PTPRE	1
POLR2J	1
FABP5	1
NABP1	3
ADI1	1
CCNL1	2
PASK	2
SKA2	1
C2	1
ENC1	2
AL078584.1	2
CMC1	2
TFEC	1
KDM5A	2
RP11-599B13.6	2
SNX2	1
TMEM120B	3
KRT18	1
NCL	2
ARL14EP	1
PBX4	3
TMEM258	1
MRPL34	1
RELA	2
PSMB9	1
TNFSF8	2
FNBP4	2
ZNF266	2
CD28	2
TMEM116	2
LUC7L3	2
DENND1C	2
GPR183	3
COX17	1
TFF3	1
NDEL1	3
DYNC1I2	1
KHNYN	2
DUT	1
MGST2	1
PCMTD1	2
CCDC107	2
C4orf3	1
CD5	2
CAMTA1	1
HECA	2
RINL	2
TPI1	1
CD8B	2
MRPL21	1
JARID2	2
COA6	1
RMND5A	2
CFDP1	1
FIP1L1	1
ARHGEF7	2
INPP4B	2
PKM	1
FBXO21	2
ATP5L	1
AC009065.1	2
ASNA1	2
GEMIN7	1
MZT2B	1
FAM208A	2
CERK	2
PON3	2
CHMP2A	1
FOS	2
GNS	1
TNFRSF1B	2
ZC2HC1A	1
BLOC1S1	1
NFU1	2
UGP2	3
PLEKHB2	3
ATP9A	2
2022-09-06	2
PMF1-BGLAP	2
CD6	2
ARHGDIA	2
CCDC58	1
IFI27L2	2
SIK3	2
EHD1	2
PCBP1	2
NDUFA3	1
SEC11C	1
CPNE1	2
DIP2A	2
TMEM223	3
MRPL42	3
MMACHC	1
COPS9	1
RNF44	2
GLRX	3
STAG2	2
SF3B6	3
CHURC1-FNTB	1
PLP2	3
PTPN7	2
TANK	3
CYCS	2
NDUFB8	1
KIF13B	2
RCAN3	2
ARG2	1
NAA20	1
ZCCHC10	1
KCTD10	2
TMEM205	1
THEMIS	2
CKLF-CMTM1	2
AKIRIN2	2
TUBB4B	2
AP1G2	2
COX5B	1
KIF2A	2
YTHDC1	2
TTC1	1
RANBP2	2
DNAJA1	3
TRPM8	2
SMC4	3
ITGB1	2
KDM6B	3
ATP5O	1
CCT3	3
LIME1	2
AL513122.1	1
ICAM2	2
WAPL	2
TMEM243	2
HIKESHI	3
UBE4A	2
NME2	1
STX12	1
ADD1	2
PTPN22	2
EVL	2
RAB9A	2
TMEM43	2
CAMLG	2
WDR55	2
CCT6A	3
CD37	2
KIAA0391	2
TMEM134	1
PAM	2
PHF5A	2
AEBP2	3
CCDC186	2
NCBP2-AS2	3
EIF5AL1	1
RAB18	2
SERPINA1	1
CCR7	3
PTBP1	2
NAMPT	3
RPS2	1
RPN1	2
RUBCN	2
CCR6	3
RNPS1	2
RNF125	2
RHOF	2
PRDX5	1
HIST3H2A	2
GSTA2	1
SHISA5	2
CHCHD10	1
LGALS3BP	1
OPTN	2
HCLS1	2
IPCEF1	2
IFI27	1
USP11	2
EFHD2	1
ELL2	3
MAN2B1	1
ZSWIM6	2
CD44	2
