# Supplementary material for: Unbalanced Glutamine Partitioning between CD8T Cells and Cancer Cells Accompanied by Immune Cell Dysfunction in Hepatocellular Carcinoma
Source: Cells. 2022 Dec 4;11(23):3924. doi: 10.3390/cells11233924 (PMC9739589; doi:10.3390/cells11233924)
Supplement: Supplementary file 1 [file cells-11-03924-s001.zip › Table S9 enriched pathways.xlsx]

## Sheet: Sheet1
Table S9: The enriched pathways(GO and RACTOME) of DEGs in 3 clusters.
Clusters	ID	Description	GeneRatio	BgRatio	pvalue	p.adjust	qvalue	geneID	Count
cluster 1	R-HSA-6783783	Interleukin-10 signaling	11/214	47/10704	1.46215e-09	4.62038e-07	4.13249e-07	IL1B/CD86/CCL20/CCL3L3/CCR1/CXCL2/ICAM1/CXCL8/IL1RN/CXCL1/CXCL10	11
	R-HSA-1474244	Extracellular matrix organization	11/214	301/10704	0.0393791	0.27582	0.246695	MMP12/SPP1/MMP9/SDC3/CTSB/P4HA1/ICAM1/SERPINH1/A2M/TIMP2/CTSL	11
	R-HSA-6785807	Interleukin-4 and Interleukin-13 signaling	7/214	108/10704	0.00586916	0.0865788	0.0774364	F13A1/MMP9/IL1B/HSP90AA1/ICAM1/CXCL8/CEBPD	7
	R-HSA-5357801	Programmed Cell Death	6/214	190/10704	0.1808	0.680088	0.608273	CD14/LY96/HSP90AA1/YWHAH/GSN/TNFSF10	6
	R-HSA-109581	Apoptosis	5/214	178/10704	0.284067	0.703465	0.629182	CD14/LY96/YWHAH/GSN/TNFSF10	5
	R-HSA-5357769	Caspase activation via extrinsic apoptotic signalling pathway	3/214	27/10704	0.0161869	0.162382	0.145235	CD14/LY96/TNFSF10	3
	R-HSA-1222556	ROS and RNS production in phagocytes	3/214	36/10704	0.0346821	0.270606	0.242031	NCF4/CYBB/NCF2	3
	R-HSA-141405	Inhibition of the proteolytic activity of APC/C required for the onset of anaphase by mitotic spindle checkpoint components	2/214	21/10704	0.0651453	0.370917	0.33175	CDC16/UBE2C	2
	R-HSA-141430	Inactivation of APC/C via direct inhibition of the APC/C complex	2/214	21/10704	0.0651453	0.370917	0.33175	CDC16/UBE2C	2
	R-HSA-163560	Triglyceride catabolism	2/214	24/10704	0.082381	0.416518	0.372535	FABP3/FABP5	2
	GO:0006869	lipid transport	17/264	393/18866	4.18326e-05	0.00130993	0.0010419	SPP1/PLTP/NPC2/APOC1/ABCA1/IL1B/MSR1/FABP3/APOE/CETP/PSAP/APOA2/PLA2G2A/CES1/SLCO2B1/FABP5/STX12	17
	GO:0016042	lipid catabolic process	15/264	343/18866	0.000104928	0.00261965	0.00208363	SPP1/APOC1/IL1B/FABP3/APOE/YWHAH/LIPA/ECHS1/IDH1/PSAP/APOA2/PLA2G2A/CES1/FABP5/MGST2	15
	GO:0032370	positive regulation of lipid transport	8/264	70/18866	5.89867e-06	0.00030698	0.000244167	SPP1/PLTP/ABCA1/IL1B/FABP3/APOE/CETP/CES1	8
cluster 2	GO:0042110	T cell activation	27/232	483/18866	5.63698e-11	1.77396e-07	1.5831e-07	KLRK1/KLRC4-KLRK1/CD55/FYN/CD8A/RUNX2/CD3E/CD7/ZFP36L2/RHOH/RUNX3/TOX/GPR18/CRTAM/TESPA1/TCF7/FOXP1/TNFSF8/CD28/CD5/CD8B/TNFRSF1B/CD6/KIF13B/THEMIS/PTPN22/CD44	27
	GO:0030098	lymphocyte differentiation	19/232	368/18866	1.58624e-07	0.000166397	0.000148495	CD8A/RUNX2/CD3E/ZFP36L2/RHOH/IKZF3/RUNX3/TOX/GPR18/CRTAM/TESPA1/ITGA4/TCF7/FOXP1/TNFSF8/CD28/THEMIS/ITGB1/PTPN22	19
	GO:0007159	leukocyte cell-cell adhesion	18/232	364/18866	6.37679e-07	0.000321133	0.000286583	KLRK1/KLRC4-KLRK1/CD55/SELPLG/FYN/CD3E/RHOH/ETS1/RUNX3/CRTAM/TESPA1/ITGA4/CD28/CD5/CD6/ITGB1/PTPN22/CD44	18
	GO:0050863	regulation of T cell activation	17/232	332/18866	8.16354e-07	0.000321133	0.000286583	KLRK1/KLRC4-KLRK1/CD55/FYN/CD3E/RHOH/RUNX3/TOX/CRTAM/TESPA1/TCF7/TNFSF8/CD28/CD5/TNFRSF1B/CD6/PTPN22	17
	GO:0002429	immune response-activating cell surface receptor signaling pathway	17/232	481/18866	0.000100689	0.00960211	0.00856904	KLRK1/KLRC4-KLRK1/FYN/PDE4D/CD3E/BTN3A2/PRKCH/TESPA1/CD247/CYFIP2/FOXP1/ICAM3/CD28/THEMIS/LIME1/ICAM2/PTPN22	17
	GO:0002757	immune response-activating signal transduction	17/232	481/18866	0.000100689	0.00960211	0.00856904	KLRK1/KLRC4-KLRK1/FYN/PDE4D/CD3E/BTN3A2/PRKCH/TESPA1/CD247/CYFIP2/FOXP1/ICAM3/CD28/THEMIS/LIME1/ICAM2/PTPN22	17
	GO:0046631	alpha-beta T cell activation	11/232	146/18866	1.95759e-06	0.000530107	0.000473074	CD55/CD3E/RUNX3/TOX/GPR18/CRTAM/TCF7/FOXP1/TNFSF8/CD28/PTPN22	11
	GO:0032609	interferon-gamma production	9/232	115/18866	1.25063e-05	0.00262382	0.00234153	KLRK1/KLRC4-KLRK1/PDE4D/CD96/CD3E/BTN3A2/SLC7A5/CRTAM/PTPN22	9
	GO:0002228	natural killer cell mediated immunity	8/232	66/18866	1.44087e-06	0.000453443	0.000404658	SH2D1B/KLRK1/KLRC4-KLRK1/KLRC2/CD96/KLRD1/GZMB/CRTAM	8
	GO:0032729	positive regulation of interferon-gamma production	7/232	65/18866	1.47505e-05	0.00273058	0.00243681	KLRK1/KLRC4-KLRK1/PDE4D/CD3E/SLC7A5/CRTAM/PTPN22	7
	GO:0031295	T cell costimulation	6/232	56/18866	6.29713e-05	0.00762195	0.00680192	KLRK1/KLRC4-KLRK1/FYN/CD3E/CD28/CD5	6
	R-HSA-6798695	Neutrophil degranulation	17/159	480/10704	0.000768151	0.0726451	0.0695378	PLAC8/CD55/BIN2/SLC44A2/DDX3X/CD53/ATP8A1/YPEL5/ARHGAP9/ARMC8/SLC2A3/SURF4/TNFRSF1B/CPNE1/RAB18/RHOF/CD44	17
	R-HSA-198933	Immunoregulatory interactions between a Lymphoid and a non-Lymphoid cell	15/159	132/10704	9.37994e-10	6.20952e-07	5.94392e-07	KLRF1/SH2D1B/KLRK1/KLRC4-KLRK1/CD8A/CD96/CD3E/KLRD1/CRTAM/ITGA4/CD247/ICAM3/CD8B/ITGB1/ICAM2	15
	R-HSA-1257604	PIP3 activates AKT signaling	7/159	264/10704	0.098488	0.671688	0.642958	AREG/FYN/PPP2R5C/AGO2/TNRC6C/PIP4K2A/CD28	7
	R-HSA-1483257	Phospholipid metabolism	6/159	212/10704	0.0960922	0.671688	0.642958	SLC44A2/LPIN1/PIP4K2A/OSBPL8/INPP4B/CPNE1	6
	R-HSA-5628897	TP53 Regulates Metabolic Genes	4/159	87/10704	0.0403895	0.512606	0.49068	YWHAZ/AGO2/TNRC6C/CYCS	4
	R-HSA-352230	Amino acid transport across the plasma membrane	3/159	33/10704	0.0126619	0.350376	0.33539	SLC38A1/SLC38A2/SLC7A5	3
	R-HSA-451927	Interleukin-2 family signaling	3/159	44/10704	0.0273158	0.488732	0.467827	STAT4/IL2RB/IL21R	3
	R-HSA-1445148	Translocation of SLC2A4 (GLUT4) to the plasma membrane	3/159	72/10704	0.0915198	0.651464	0.623598	YWHAZ/TUBA4A/VAMP2	3
	R-HSA-9020958	Interleukin-21 signaling	2/159	10/10704	0.0091245	0.317917	0.304318	STAT4/IL21R	2
	R-HSA-2555396	Mitotic Metaphase and Anaphase	4/71	237/10704	0.0722055	0.478665	0.473218	EMD/STAG2/TUBB4B/WAPL	4
	R-HSA-69231	Cyclin D associated events in G1	2/71	47/10704	0.0387111	0.478665	0.473218	CCND3/CDKN1B	2
	R-HSA-2046104	alpha-linolenic (omega3) and linoleic (omega6) acid metabolism	1/71	13/10704	0.0829244	0.478665	0.473218	ELOVL1	1
	R-HSA-2046106	alpha-linolenic acid (ALA) metabolism	1/71	13/10704	0.0829244	0.478665	0.473218	ELOVL1	1
	R-HSA-209560	NF-kB is activated and signals survival	1/71	13/10704	0.0829244	0.478665	0.473218	RELA	1
cluster 3	GO:0046034	ATP metabolic process	11/58	311/18866	2.34057e-09	3.20658e-06	2.59926e-06	GAPDH/NDUFB3/NDUFB2/NDUFC1/NDUFA12/TPI1/PKM/NDUFA3/NDUFB8/COX5B/CHCHD10	11
	GO:0006119	oxidative phosphorylation	8/58	149/18866	1.72024e-08	5.44877e-06	4.41679e-06	NDUFB3/NDUFB2/NDUFC1/NDUFA12/NDUFA3/NDUFB8/COX5B/CHCHD10	8
	R-HSA-1428517	The citric acid (TCA) cycle and respiratory electron transport	7/45	176/10704	7.72518e-06	0.000838182	0.000626146	NDUFB3/NDUFB2/NDUFC1/NDUFA12/NDUFA3/NDUFB8/COX5B	7
